# Supplementary material for: Deep phosphoproteomics of Klebsiella pneumoniae reveals HipA-mediated tolerance to ciprofloxacin
Source: PLoS Pathog. 2024 Dec 12;20(12):e1012759. doi: 10.1371/journal.ppat.1012759 (PMC11717353; doi:10.1371/journal.ppat.1012759)
Supplement: S1 Dataset — (XLSX) [file ppat.1012759.s011.xlsx]

## Sheet: Legends
Table	Title
Descriptions	Column descriptions for A to K
A	Protein groups Exp 1.1- hipAkp overexpression in Escherichia coli (S2 Fig)
B	Phosphorylation sites Exp 1.1- hipAkp overexpression in E. coli (S2 Fig)
C	Protein groups Exp 2.1- hipAkp overexpression in Klebsiella pneumoniae (Fig 3, 5 and S3)
D	Phosphorylation sites Exp 2.1- hipAkp overexpression in K. pneumoniae (Fig 3, 5 and S3)
E	Protein groups Exp 2.2- hipAkp overexpression in K. pneumoniae followed by 2 h of ciprofloxacin treatment (Fig 4, 5 and S4)
F	Phosphorylation sites Exp 2.2- hipAkp overexpression in K. pneumoniae followed by 2 h of ciprofloxacin treatment (Fig 4, 5 and S4)
G	Protein groups Exp 2.3- hipAkp overexpression in K. pneumoniae (Fig 5)
H	Phosphorylation sites Exp 2.3- hipAkp overexpression in K. pneumoniae (Fig 5)
I	Proteins identified in all experiments in K. pneumoniae (Fig 5)
J	Phosphorylation sites identified in all experiments in K. pneumoniae (Fig 5)
K	Functional enrichment analysis of phosphorylated proteins in K. pneumoniae (Fig 5)

## Sheet: Descriptions
Column Descriptions for A - K
A, C, E, G, I	Protein group tables
Column	Description
id	Unique identifier for protein
Protein IDs	Identifiers of proteins contained in the protein group sorted by the number of identified peptides
Protein names	Names of proteins contained within the group
Gene names	Names of the genes associated to the protein contained within the group
Fasta headers	Description of proteins contained within the group
Peptide counts (all)	Number of peptides associated with each protein in protein group, for all the proteins in the group
Peptide counts (razor+unique)	Number of razor + unique peptides associated with each protein in protein group. These peptides are shared with another group.
Peptide counts (unique)	Number of unique peptides associated with each protein in protein group. These peptides are not shared with anouther group
Peptides Phospho_R1	Number of peptides associated with each protein in protein group in the phospho files of Replicate 1
Peptides Phospho_R2	Number of peptides associated with each protein in protein group in the phospho files of Replicate 2
Peptides Proteome_R1	Number of peptides associated with each protein in protein group in the proteome files of Replicate 1
Peptides Proteome_R2	Number of peptides associated with each protein in protein group in the proteome files of Replicate 2
Score	Protein score which is derived from peptide posterior error probabilites
Mol. weight [kDa]	Molecular weight of the leading protein sequence contained in the protein group
Sequence lengths	The length of all sequences of the proteins contained in the group
Sequence coverage [%]	Percentage of the sequence that is covered by the identified peptides of the longest protein sequence contained within the group
Number of proteins	Number of proteins contained in the protein group
log2_Ratio M/L normalized Proteome_R1	Log2 transformed protein normalized ratio between medium (M) and light (L) peptide in Replicate 1
log2_Ratio M/L normalized Proteome_R2	Log2 transformed protein normalized ratio between medium (M) and light (L) peptide in Replicate 2
log2_Ratio H/L normalized Proteome_R1	Log2 transformed protein normalized ratio between heavy (H) and light (L) peptide in Replicate 1
log2_Ratio H/L normalized Proteome_R2	Log2 transformed protein normalized ratio between heavy (H) and light (L) peptide in Replicate 2
log2_Ratio H/M normalized Proteome_R1	Log2 transformed protein normalized ratio between heavy (H) and medium (M) peptide in Replicate 1
log2_Ratio H/M normalized Proteome_R2	Log2 transformed protein normalized ratio between heavy (H) and medium (M) peptide in Replicate 2
Ratio M/L normalized Proteome_R1	Protein normalized ratio between medium (M) and light (L) peptide in Replicate 1
Ratio M/L normalized Proteome_R2	Protein normalized ratio between medium (M) and light (L) peptide in Replicate 2
Ratio H/L normalized Proteome_R1	Protein normalized ratio between heavy (H) and light (L) peptide in Replicate 1
Ratio H/L normalized Proteome_R2	Protein normalized ratio between heavy (H) and light (L) peptide in Replicate 2
Ratio H/M normalized Proteome_R1	Protein normalized ratio between heavy (H) and medium (M) peptide in Replicate 1
Ratio H/M normalized Proteome_R2	Protein normalized ratio between heavy (H) and medium (M) peptide in Replicate 2
log10_Intensity M Proteome_R1_x+y_Intensity L Proteome_R1	Log10 transformed sum of protein intensity in light (L) labeled cells and medium (M) labeled cells in Replicate 1
log10_Intensity M Proteome_R1_x+y_Intensity L Proteome_R2	Log10 transformed sum of protein intensity in light (L) labeled cells and medium (M) labeled cells in Replicate 2
log10_Intensity H Proteome_R1_x+y_Intensity L Proteome_R1	Log10 transformed sum of protein intensity in light (L) labeled cells and heavy (H) labeled cells in Replicate 1
log10_Intensity H Proteome_R1_x+y_Intensity L Proteome_R2	Log10 transformed sum of protein intensity in light (L) labeled cells and heavy (H) labeled cells in Replicate 2
log10_Intensity H Proteome_R1_x+y_Intensity M Proteome_R1	Log10 transformed sum of protein intensity in medium (M) labeled cells and heavy (H) labeled cells in Replicate 1
log10_Intensity H Proteome_R2_x+y_Intensity M Proteome_R2	Log10 transformed sum of protein intensity in medium (M) labeled cells and heavy (H) labeled cells in Replicate 2
Intensity L Proteome_R1	Protein intensity in light (L) labeled cells in Replicate 1
Intensity M Proteome_R1	Protein intensity in medium (M) labeled cells in Replicate 1
Intensity H Proteome_R1	Protein intensity in heavy (H) labeled cells in Replicate 1
Intensity L Proteome_R2	Protein intensity in light (L) labeled cells in Replicate 2
Intensity M Proteome_R2	Protein intensity in medium (M) labeled cells in Replicate 2
Intensity H Proteome_R2	Protein intensity in heavy (H) labeled cells in Replicate 2
Density_Ratio M/L normalized Proteome_R1_Ratio M/L normalized Proteome_R2	Density of data points in the plane spanned by the columns log2_Ratio.M/L.Rep1_Proteome and log2_Ratio.M/L.Rep2_Proteome.
Excluded fraction_Ratio M/L normalized Proteome_R1_Ratio M/L normalized Proteome_R2	Percentage of points with a point density smaller than at this point in the plane spanned by the columns log2_Ratio.M/L.Rep1_Proteome and log2_Ratio.M/L.Rep2_Proteome.
Density_Ratio H/L normalized Proteome_R1_Ratio H/L normalized Proteome_R2	Density of data points in the plane spanned by the columns log2_Ratio.H/L.Rep1_Proteome and log2_Ratio.H/L.Rep2_Proteome.
Excluded fraction_Ratio H/L normalized Proteome_R1_Ratio H/L normalized Proteome_R2	Percentage of points with a point density smaller than at this point in the plane spanned by the columns log2_Ratio.H/L.Rep1_Proteome and log2_Ratio.H/L.Rep2_Proteome.
Density_Ratio H/M normalized Proteome_R1_Ratio H/M normalized Proteome_R2	Density of data points in the plane spanned by the columns log2_Ratio.H/M.Rep1_Proteome and log2_Ratio.H/M.Rep2_Proteome.
Excluded fraction_Ratio H/M normalized Proteome_R1_Ratio H/M normalized Proteome_R2	Percentage of points with a point density smaller than at this point in the plane spanned by the columns log2_Ratio.H/M.Rep1_Proteome and log2_Ratio.H/L.Rep2_Proteome.
Phospho (STY) site positions	Positions of the sites in the leading protein of this group
B, D, F, H, J	Phosphorylation site tables
Column	Description
id	Unique identifier for phosphorylation site
Proteins	UniProt identifiers of proteins this peptide is associated with
Protein	UniPort identifier of the protein this peptide is assciated with
Gene_P	Name of genes this peptide is associated with + phosphorylated amino acid and its position in the protein sequence
Gene.names	Names of genes this peptide is associated with
Protein.names	Names of proteins this peptide is associated with
Fasta.headers	Description of proteins this peptide is associated with
Number.of.Phospho..STY.	Different numbers of phosphorylation sites on peptides that this site is involved in
Amino.acid	Amino acid modified by phosphorylation
Positions.within.proteins	Position of phosphorylation site in the protein sequence
Sequence.window	Sequence window around phosphorylation site
Phospho..STY..Probabilities	Peptide sequence containing localization probability of the phosphorylation site
Sequence	Phosphopeptide seqeunces based on which particular phosphorylation site was identified
Protein.group.IDs	The identifier of the protein group this peptide sequence is associated with, which can be used to look up the extended protein information in protein group table.
Localization.prob	Localization probability of the phosphorylation site
PEP	The posterior error probability score of the best identified phosphorylated peptide containing this site
Score	The Andromeda score of the best identified peptide containing this site
Localization.prob.Phospho_R1	Localization probability of the phosphorylation site in Replicate 1
PEP.Phospho_R1	The posterior error probability score of the best identified phosphorylated peptide containing this site in Replicate 1
Score.Phospho_R1	The Andromeda score of the best identified peptide containing this site in Replicate 1
Localization.prob.Phospho_R2	Localization probability of the phosphorylation site in Replicate 2
PEP.Phospho_R2	The posterior error probability score of the best identified phosphorylated peptide containing this site in Replicate 2
Score.Phospho_R2	The Andromeda score of the best identified peptide containing this site in Replicate 2
log2_Ratio.M.L.normalized.Phospho_R1	Log2 transformed phosphorylation site normalized ratio between medium(M) and light (L) peptide in Replicate 1
log2_Ratio.M.L.normalized.Phospho_R2	Log2 transformed phosphorylation site normalized ratio between medium(M) and light (L) peptide in Replicate 2
log2_Ratio.H.L.normalized.Phospho_R1	Log2 transformed phosphorylation site normalized ratio between Heavy (H) and light (L) peptide in Replicate 1
log2_Ratio.H.L.normalized.Phospho_R2	Log2 transformed phosphorylation site normalized ratio between Heavy (H) and light (L) peptide in Replicate 2
log2_Ratio.H.M.normalized.Phospho_R1	Log2 transformed phosphorylation site normalized ratio between Heavy (H) and medium(M) peptide in Replicate 1
log2_Ratio.H.M.normalized.Phospho_R2	Log2 transformed phosphorylation site normalized ratio between Heavy (H) and medium(M) peptide in Replicate 2
Ratio.M.L.normalized.Phospho_R1	Phosphorylation site normalized ratio between medium(M) and light (L) peptide in Replicate 1. The median of the total ratio population was shifted to 1
Ratio.M.L.normalized.Phospho_R2	Phosphorylation site normalized ratio between medium(M) and light (L) peptide in Replicate 2. The median of the total ratio population was shifted to 1
Ratio.H.L.normalized.Phospho_R1	Phosphorylation site normalized ratio between Heavy (H) and light (L) peptide in Replicate 1. The median of the total ratio population was shifted to 1
Ratio.H.L.normalized.Phospho_R2	Phosphorylation site normalized ratio between Heavy (H) and light (L) peptide in Replicate 2. The median of the total ratio population was shifted to 1
Ratio.H.M.normalized.Phospho_R1	Phosphorylation site normalized ratio between Heavy (H) and medium(M) peptide in Replicate 1. The median of the total ratio population was shifted to 1
Ratio.H.M.normalized.Phospho_R2	Phosphorylation site normalized ratio between Heavy (H) and medium(M) peptide in Replicate 2. The median of the total ratio population was shifted to 1
log10_Intensity.M.Phospho_R1_x+y_Intensity.L.Phospho_R1	Log10 transformed sum of phosphorylation site intensity in medium(M) labeled cells and heavy (H) labeled cells in Replicate 1
log10_Intensity.M.Phospho_R2_x+y_Intensity.L.Phospho_R2	Log10 transformed sum of phosphorylation site intensity in medium(M) labeled cells and heavy (H) labeled cells in Replicate 2
log10_Intensity.H.Phospho_R1_x+y_Intensity.L.Phospho_R1	Log10 transformed sum of phosphorylation site intensity in light (L) labeled cells and heavy (H) labeled cells in Replicate 1
log10_Intensity.H.Phospho_R2_x+y_Intensity.L.Phospho_R2	Log10 transformed sum of phosphorylation site intensity in light (L) labeled cells and heavy (H) labeled cells in Replicate 2
log10_Intensity.H.Phospho_R1_x+y_Intensity.M.Phospho_R1	Log10 transformed sum of phosphorylation site intensity in light (L) labeled cells and medium(M) labeled cells in Replicate 1
log10_Intensity.H.Phospho_R2_x+y_Intensity.M.Phospho_R2	Log10 transformed sum of phosphorylation site intensity in light (L) labeled cells and medium(M) labeled cells in Replicate 2
Intensity.L.Phospho_R1	Phosphorylation site intensity in light (L) labeled cells in Replicate 1
Intensity.M.Phospho_R1	Phosphorylation site intensity in medium(M) labeled cells in Replicate 1
Intensity.H.Phospho_R1	Phosphorylation site intensity in heavy (H) labeled cells in Replicate 1
Intensity.L.Phospho_R2	Phosphorylation site intensity in light (L) labeled cells in Replicate 2
Intensity.M.Phospho_R2	Phosphorylation site intensity in medium(M) labeled cells in Replicate 2
Intensity.H.Phospho_R2	Phosphorylation site intensity in heavy (H) labeled cells in Replicate 2
Density_log2_Ratio.M.L.normalized.Phospho_R1_log2_Ratio.M.L.normalized.Phospho_R2	Density of data points in the plane spanned by the columns log2_Ratio.M/L.Rep1_Phospho and log2_Ratio.M/L.Rep2_Phospho.
Excluded fraction_log2_Ratio.M.L.normalized.Phospho_R1_log2_Ratio.M.L.normalized.Phospho_R2	Percentage of points with a point density smaller than at this point in the plane spanned by the columns log2_Ratio.M/L.Rep1_Phospho and log2_Ratio.M/L.Rep2_Phospho.
Density_log2_Ratio.H.L.normalized.Phospho_R1_log2_Ratio.H.L.normalized.Phospho_R2	Density of data points in the plane spanned by the columns log2_Ratio.H/L.Rep1_Phospho and log2_Ratio.H/L.Rep2_Phospho.
Excluded fraction_log2_Ratio.H.L.normalized.Phospho_R1_log2_Ratio.H.L.normalized.Phospho_R2	Percentage of points with a point density smaller than at this point in the plane spanned by the columns log2_Ratio.H/L.Rep1_Phospho and log2_Ratio.H/L.Rep2_Phospho.
Density_log2_Ratio.H.M.normalized.Phospho_R1_log2_Ratio.H.M.normalized.Phospho_R2	Density of data points in the plane spanned by the columns log2_Ratio.H/M.Rep1_Phospho and log2_Ratio.H/M.Rep2_Phospho.
Excluded fraction_log2_Ratio.H.M.normalized.Phospho_R1_log2_Ratio.H.M.normalized.Phospho_R2	Percentage of points with a point density smaller than at this point in the plane spanned by the columns log2_Ratio.H/M.Rep1_Phospho and log2_Ratio.H/M.Rep2_Phospho.
log2_Ratio.M/L.Rep1_1 Significance B	P-value from the significance B test of medium (M) and light (L) labeled cells in Replicate 1
log2_Ratio.M/L.Rep2_1 Significance B	P-value from the significance B test of medium (M) and light (L) labeled cells in Replicate 2
log2_Ratio.H/L.Rep1_1 Significance B	P-value from the significance B test of heavy (H) and light (L) labeled cells in Replicate 1
log2_Ratio.H/L.Rep2_1 Significance B	P-value from the significance B test of heavy (H) and light (L) labeled cells in Replicate 2
log2_Ratio.H/M.Rep1_1 Significance B	P-value from the significance B test of heavy (H) and medium (M) labeled cells in Replicate 1
log2_Ratio.H/M.Rep2_1 Significance B	P-value from the significance B test of heavy (H) and medium (M) labeled cells in Replicate 2
Occupancy.L	Phosphorylation site stoichiometry in light (L) labeled cells (%)
Occupancy.M	Phosphorylation site stoichiometry in medium (M) labeled cells (%)
Occupancy.H	Phosphorylation site stoichiometry in heavy (H) labeled cells (%)
K	Functional Enrichment
Column	Description
Enrichment FDR	False discovery rate of enrichemnt
nGenes	Number of genes found in the data releated to the pathway
Pathway Genes	Total number of genes in the pathway
Fold Enrichment	Fold enrichment
Pathway	Name of pathway
Genes	List of genes

## Sheet: A
Protein groups - hipAkp overexpression in Escherichia coli (S2 Fig)
Dimethyl labeling description
Experiment	L (light)	H (heavy)
E. coli Exp 1.1	E. coli + empty vector	E. coli + hipAkp induced
id	Protein IDs	Protein names	Gene names	Fasta headers	Peptide counts (all)	Peptide counts (razor+unique)	Peptide counts (unique)	Peptides Rep1	Peptides Rep2	Score	Mol. weight [kDa]	Sequence lengths	Sequence coverage [%]	Number of proteins	log2_Ratio H/L normalized Proteome_R1	log2_Ratio H/L normalized Proteome_R2	Ratio H/L normalized Proteome_R1	Ratio H/L normalized Proteome_R2	log10_Intensity H Proteome_R1_x+y_Intensity L Proteome_R1	log10_Intensity H Proteome_R2_x+y_Intensity L Proteome_R2	Intensity L Proteome_R1	Intensity H Proteome_R1	Intensity L Proteome_R2	Intensity H Proteome_R2	Density_Ratio H/L normalized Proteome_R1_Ratio H/L normalized Proteome_R2	Excluded fraction_Ratio H/L normalized Proteome_R1_Ratio H/L normalized Proteome_R2	Phospho (STY) site positions
10	P00350	6-phosphogluconate dehydrogenase, decarboxylating	gnd	sp|P00350|6PGD_ECOLI 6-phosphogluconate dehydrogenase, decarboxylating OS=Escherichia coli (strain K12) OX=83333 GN=gnd PE=1 SV=2	58	58	58	53	50	323.31	51.481	468	93.6	1	0.0950467	0.0582473	1.0681	1.0412	10.9109	11.034	42305998848	39153000448	54301999104	53847998464	0.850585	0.891441
11	P00363	Fumarate reductase flavoprotein subunit	frdA	sp|P00363|FRDA_ECOLI Fumarate reductase flavoprotein subunit OS=Escherichia coli (strain K12) OX=83333 GN=frdA PE=1 SV=3	19	19	19	15	14	323.31	65.971	602	45	1	0.200128	0.06226	1.1488	1.0441	9.66409	9.90254	2423699968	2190400000	4142500096	3847300096	0.611149	0.716963
12	P00393	NADH dehydrogenase	ndh	sp|P00393|NDH_ECOLI Type II NADH:quinone oxidoreductase OS=Escherichia coli (strain K12) OX=83333 GN=ndh PE=1 SV=2	14	14	14	12	12	323.31	47.358	434	44.2	1	0.237931	0.290424	1.1793	1.223	9.90059	9.94719	3988100096	3965900032	4324199936	4530800128	0.421068	0.561958
13	P00448	Superoxide dismutase [Mn]	sodA	sp|P00448|SODM_ECOLI Superoxide dismutase [Mn] OS=Escherichia coli (strain K12) OX=83333 GN=sodA PE=1 SV=2	25	25	25	24	21	323.31	23.097	206	78.6	1	-0.00332206	-0.0839361	0.9977	0.94348	10.9956	11.1706	45853999104	53135998976	72347000832	75761000448	0.931403	0.950157
14	P00452;P00452-2	Ribonucleoside-diphosphate reductase 1 subunit alpha	nrdA	sp|P00452|RIR1_ECOLI Ribonucleoside-diphosphate reductase 1 subunit alpha OS=Escherichia coli (strain K12) OX=83333 GN=nrdA PE=1 SV=2;sp|P00452-2|RIR1_ECOLI Isoform Alpha of Ribonucleoside-diphosphate reductase 1 subunit alpha OS=Escherichia coli (strain	41;38	41;38	41;38	34	34	323.31	85.774	761;736	59.4	2	0.0299829	0.026021	1.021	1.0182	10.2178	10.3779	8849000448	7662000128	11939999744	11930000384	0.957547	0.96995
15	P00490	Maltodextrin phosphorylase	malP	sp|P00490|PHSM_ECOLI Maltodextrin phosphorylase OS=Escherichia coli (strain K12) OX=83333 GN=malP PE=1 SV=7	66	66	66	58	54	323.31	90.521	797	72	1	0.128293	0.0659859	1.093	1.0468	10.9441	11.0764	44825001984	43107000320	59145998336	60094001152	0.763092	0.833026
16	P00509	Aspartate aminotransferase	aspC	sp|P00509|AAT_ECOLI Aspartate aminotransferase OS=Escherichia coli (strain K12) OX=83333 GN=aspC PE=1 SV=1	23	23	23	18	20	269.03	43.573	396	51	1	-0.11688	-0.060939	0.92218	0.95864	10.1006	10.2019	6580199936	6027599872	8197300224	7721900032	0.95659	0.966861
17	P00550	PTS system mannitol-specific EIICBA component;Mannitol permease IIC component;Mannitol-specific phosphotransferase enzyme IIB component;Mannitol-specific phosphotransferase enzyme IIA component	mtlA	sp|P00550|PTM3C_ECOLI PTS system mannitol-specific EIICBA component OS=Escherichia coli (strain K12) OX=83333 GN=mtlA PE=1 SV=1	5	5	5	5	3	29.994	67.971	637	14.6	1	0.566182	0.495797	1.4806	1.4101	8.91983	8.97412	387240000	444190016	316369984	625790016	0.118434	0.259866
18	P00561	Bifunctional aspartokinase/homoserine dehydrogenase 1;Aspartokinase;Homoserine dehydrogenase	thrA	sp|P00561|AK1H_ECOLI Bifunctional aspartokinase/homoserine dehydrogenase 1 OS=Escherichia coli (strain K12) OX=83333 GN=thrA PE=1 SV=2	13	13	13	9	12	323.31	89.119	820	26.3	1	-0.277202	-0.0433039	0.82519	0.97043	9.40358	9.66043	1518499968	1014200000	2862099968	1713299968	0.574685	0.687359
19	P00562	Bifunctional aspartokinase/homoserine dehydrogenase 2;Aspartokinase;Homoserine dehydrogenase	metL	sp|P00562|AK2H_ECOLI Bifunctional aspartokinase/homoserine dehydrogenase 2 OS=Escherichia coli (strain K12) OX=83333 GN=metL PE=1 SV=3	2	2	2	0	2	2.9373	88.887	810	3	1	NaN	-0.65913	NaN	0.63326	NaN	8.07565	0	0	59514000	59514000	NaN	NaN	549
20	P00579	RNA polymerase sigma factor RpoD	rpoD	sp|P00579|RPOD_ECOLI RNA polymerase sigma factor RpoD OS=Escherichia coli (strain K12) OX=83333 GN=rpoD PE=1 SV=2	23	23	23	16	17	189.18	70.263	613	46.2	1	-0.129276	-0.445107	0.91429	0.73453	10.1357	10.2559	7050699776	6615600128	10088999936	7938999808	0.280422	0.435844
21	P00582	DNA polymerase I	polA	sp|P00582|DPO1_ECOLI DNA polymerase I OS=Escherichia coli (strain K12) OX=83333 GN=polA PE=1 SV=1	16	16	16	12	13	178.43	103.12	928	23.2	1	-0.129024	-0.0139023	0.91445	0.99041	9.37581	9.62004	1396199936	979580032	2176699904	1992400000	0.899784	0.930949
22	P00803	Signal peptidase I	lepB	sp|P00803|LEP_ECOLI Signal peptidase I OS=Escherichia coli (strain K12) OX=83333 GN=lepB PE=1 SV=2	2	2	2	0	2	10.185	35.96	324	5.2	1	NaN	-0.332426	NaN	0.7942	NaN	8.64599	0	0	221290000	221290000	NaN	NaN
23	P00805	L-asparaginase 2	ansB	sp|P00805|ASPG2_ECOLI L-asparaginase 2 OS=Escherichia coli (strain K12) OX=83333 GN=ansB PE=1 SV=2	1	1	1	1	1	1.658	36.85	348	3.4	1	NaN	NaN	NaN	NaN	NaN	NaN	0	0	0	0	NaN	NaN
24	P00864	Phosphoenolpyruvate carboxylase	ppc	sp|P00864|CAPP_ECOLI Phosphoenolpyruvate carboxylase OS=Escherichia coli (strain K12) OX=83333 GN=ppc PE=1 SV=1	28	28	28	19	19	221.95	99.061	883	38.6	1	-0.0417884	0.139731	0.97145	1.1017	9.68449	9.92607	2604199936	2231800064	4794399744	3640399872	0.811521	0.868698
25	P00934	Threonine synthase	thrC	sp|P00934|THRC_ECOLI Threonine synthase OS=Escherichia coli (strain K12) OX=83333 GN=thrC PE=1 SV=1	15	15	15	11	12	301.86	47.113	428	43	1	-0.271217	-0.165402	0.82862	0.89168	9.55995	9.8336	1813900032	1816499968	3670799872	3146299904	0.595012	0.706268
26	P00946	Mannose-6-phosphate isomerase	manA	sp|P00946|MANA_ECOLI Mannose-6-phosphate isomerase OS=Escherichia coli (strain K12) OX=83333 GN=manA PE=1 SV=1	10	10	10	7	10	135.39	42.849	391	36.8	1	-0.0901424	0.0861043	0.93943	1.0615	9.07562	9.52124	637219968	552969984	1614800000	1706000000	0.826996	0.876622
27	P00954	Tryptophan--tRNA ligase	trpS	sp|P00954|SYW_ECOLI Tryptophan--tRNA ligase OS=Escherichia coli (strain K12) OX=83333 GN=trpS PE=1 SV=3	19	19	19	16	16	209.6	37.437	334	61.1	1	0.208767	0.067088	1.1557	1.0476	9.7515	9.98246	2698400000	2944499968	4606300160	4997899776	0.611149	0.716963
28	P00956	Isoleucine--tRNA ligase	ileS	sp|P00956|SYI_ECOLI Isoleucine--tRNA ligase OS=Escherichia coli (strain K12) OX=83333 GN=ileS PE=1 SV=5	50	50	50	43	43	323.31	104.3	938	54.5	1	-0.0226981	-0.00744911	0.98439	0.99485	10.3818	10.6118	11884000256	12204999680	19452999680	21450000384	0.99684	0.995166
29	P00957	Alanine--tRNA ligase	alaS	sp|P00957|SYA_ECOLI Alanine--tRNA ligase OS=Escherichia coli (strain K12) OX=83333 GN=alaS PE=1 SV=2	48	48	48	38	40	323.31	96.031	876	59.2	1	-0.0174316	0.147697	0.98799	1.1078	10.2836	10.5194	9578800128	9632600064	16785000448	16280999936	0.753087	0.819597
30	P00959	Methionine--tRNA ligase	metG	sp|P00959|SYM_ECOLI Methionine--tRNA ligase OS=Escherichia coli (strain K12) OX=83333 GN=metG PE=1 SV=2	26	26	26	25	20	323.31	76.254	677	49.9	1	0.154713	0.000865329	1.1132	1.0006	10.2025	10.319	8082599936	7856099840	11562999808	9283500032	0.702936	0.789123
31	P00960	Glycine--tRNA ligase alpha subunit	glyQ	sp|P00960|SYGA_ECOLI Glycine--tRNA ligase alpha subunit OS=Escherichia coli (strain K12) OX=83333 GN=glyQ PE=1 SV=2	19	19	19	12	17	323.31	34.774	303	64.7	1	0.0673633	0.254231	1.0478	1.1927	9.98369	10.2211	4796100096	4835400192	8135799808	8503499776	0.549834	0.668348
32	P00961	Glycine--tRNA ligase beta subunit	glyS	sp|P00961|SYGB_ECOLI Glycine--tRNA ligase beta subunit OS=Escherichia coli (strain K12) OX=83333 GN=glyS PE=1 SV=4	52	52	52	47	38	323.31	76.812	689	75	1	-0.0164098	0.00317045	0.98869	1.0022	10.6879	10.7831	23862999040	24874999808	31926999040	28761999360	0.983228	0.988775
33	P00962	Glutamine--tRNA ligase	glnS	sp|P00962|SYQ_ECOLI Glutamine--tRNA ligase OS=Escherichia coli (strain K12) OX=83333 GN=glnS PE=1 SV=3	33	33	33	26	26	323.31	63.477	554	64.6	1	0.141564	-0.0792341	1.1031	0.94656	10.3168	10.4578	10085999616	10652999680	13479999488	15217000448	0.647191	0.74441	69
34	P00963	Aspartate--ammonia ligase	asnA	sp|P00963|ASNA_ECOLI Aspartate--ammonia ligase OS=Escherichia coli (strain K12) OX=83333 GN=asnA PE=1 SV=1	2	2	2	2	1	1.6777	36.65	330	6.7	1	-2.65881	NaN	0.15835	NaN	8.28628	NaN	109290000	84030000	0	0	NaN	NaN	5
35	P02358	30S ribosomal protein S6;30S ribosomal protein S6, fully modified isoform;30S ribosomal protein S6, non-modified isoform	rpsF	sp|P02358|RS6_ECOLI Small ribosomal subunit protein bS6 OS=Escherichia coli (strain K12) OX=83333 GN=rpsF PE=1 SV=1	13	13	13	13	11	323.31	15.703	135	77	1	-0.0300446	-0.290145	0.97939	0.81782	11.0761	10.9441	56703000576	62459998208	45526999040	42399997952	0.585962	0.694826
36	P02359	30S ribosomal protein S7	rpsG	sp|P02359|RS7_ECOLI Small ribosomal subunit protein uS7 OS=Escherichia coli (strain K12) OX=83333 GN=rpsG PE=1 SV=3	22	22	22	21	18	323.31	20.019	179	89.4	1	-0.0063764	-0.0370291	0.99559	0.97466	11.3645	11.4588	121459998720	110009999360	151260004352	136339996672	0.982564	0.987189
37	P02413	50S ribosomal protein L15	rplO	sp|P02413|RL15_ECOLI Large ribosomal subunit protein uL15 OS=Escherichia coli (strain K12) OX=83333 GN=rplO PE=1 SV=1	15	15	15	15	14	323.31	14.98	144	91	1	-0.085512	0.051024	0.94245	1.036	11.2803	11.3714	95221997568	95442001920	118100000768	117100003328	0.890704	0.922276
38	P02916	Maltose transport system permease protein MalF	malF	sp|P02916|MALF_ECOLI Maltose/maltodextrin transport system permease protein MalF OS=Escherichia coli (strain K12) OX=83333 GN=malF PE=1 SV=1	4	4	4	1	3	25.121	57.013	514	17.9	1	NaN	0.0928839	NaN	1.0665	NaN	8.27856	0	0	94958000	94958000	NaN	NaN	295
39	P02918	Penicillin-binding protein 1A;Penicillin-insensitive transglycosylase;Penicillin-sensitive transpeptidase	mrcA	sp|P02918|PBPA_ECOLI Penicillin-binding protein 1A OS=Escherichia coli (strain K12) OX=83333 GN=mrcA PE=1 SV=1	3	3	3	2	2	58.375	93.635	850	6.4	1	NaN	6.17594	NaN	72.301	NaN	9.57454	0	0	4395100	3750000128	NaN	NaN
40	P02919-2;P02919	Penicillin-binding protein 1B;Penicillin-insensitive transglycosylase;Penicillin-sensitive transpeptidase	mrcB	sp|P02919-2|PBPB_ECOLI Isoform Gamma of Penicillin-binding protein 1B OS=Escherichia coli (strain K12) OX=83333 GN=mrcB;sp|P02919|PBPB_ECOLI Penicillin-binding protein 1B OS=Escherichia coli (strain K12) OX=83333 GN=mrcB PE=1 SV=2	2;2	2;2	2;2	2	1	18.758	88.889	799;844	4.6	2	NaN	NaN	NaN	NaN	NaN	NaN	0	0	0	0	NaN	NaN
41	P02924	L-arabinose-binding periplasmic protein	araF	sp|P02924|ARAF_ECOLI L-arabinose-binding periplasmic protein OS=Escherichia coli (strain K12) OX=83333 GN=araF PE=1 SV=2	15	15	15	11	13	320.85	35.54	329	60.2	1	0.919302	-1.32193	1.8912	0.4	9.5157	9.79594	2201799936	1076899968	4299200000	1951699968	0.00408932	0.0286562
42	P02925	D-ribose-binding periplasmic protein	rbsB	sp|P02925|RBSB_ECOLI Ribose import binding protein RbsB OS=Escherichia coli (strain K12) OX=83333 GN=rbsB PE=1 SV=1	25	25	25	19	20	323.31	30.95	296	77.7	1	0.503043	0.205393	1.4172	1.153	10.5206	10.5949	15461000192	17696999424	18368999424	20978999296	0.152503	0.30296
43	P02930	Outer membrane protein TolC	tolC	sp|P02930|TOLC_ECOLI Outer membrane protein TolC OS=Escherichia coli (strain K12) OX=83333 GN=tolC PE=1 SV=3	28	28	28	24	25	323.31	53.74	493	57	1	0.119423	0.286526	1.0863	1.2197	10.0382	10.287	5562200064	5357100032	9618599936	9745699840	0.542709	0.663053
44	P02931;P02932	Outer membrane protein F	ompF	sp|P02931|OMPF_ECOLI Outer membrane porin F OS=Escherichia coli (strain K12) OX=83333 GN=ompF PE=1 SV=1	34;2	30;1	29;0	28	33	323.31	39.333	362;351	76.5	2	0.0517201	-0.298815	1.0365	0.81292	10.3835	10.8594	11409999872	12773999616	36226998272	36117999616	0.408361	0.549939
45	P02943	Maltoporin	lamB	sp|P02943|LAMB_ECOLI Maltoporin OS=Escherichia coli (strain K12) OX=83333 GN=lamB PE=1 SV=1	55	55	55	50	43	323.31	49.912	446	76.2	1	-0.107788	-0.706936	0.92801	0.61262	10.6871	10.9007	24874000384	23783000064	39307001856	40263000064	0.0690886	0.188399
46	P03004	Chromosomal replication initiator protein DnaA	dnaA	sp|P03004|DNAA_ECOLI Chromosomal replication initiator protein DnaA OS=Escherichia coli (strain K12) OX=83333 GN=dnaA PE=1 SV=2	3	3	3	0	3	29.16	52.55	467	7.1	1	NaN	0.0787465	NaN	1.0561	NaN	8.52582	0	0	92492000	243110000	NaN	NaN
47	P03018	DNA helicase II	uvrD	sp|P03018|UVRD_ECOLI DNA helicase II OS=Escherichia coli (strain K12) OX=83333 GN=uvrD PE=1 SV=1	1	1	1	0	1	18.847	81.989	720	2.2	1	NaN	NaN	NaN	NaN	NaN	NaN	0	0	0	0	NaN	NaN
48	P03841	Maltose operon periplasmic protein	malM	sp|P03841|MALM_ECOLI Maltose operon periplasmic protein OS=Escherichia coli (strain K12) OX=83333 GN=malM PE=3 SV=1	18	18	18	16	18	323.31	31.943	306	67	1	-0.0356679	-0.121769	0.97558	0.91906	10.0688	10.2474	7591000064	4125600000	9405500416	8272300032	0.927512	0.947158
49	P04036	4-hydroxy-tetrahydrodipicolinate reductase	dapB	sp|P04036|DAPB_ECOLI 4-hydroxy-tetrahydrodipicolinate reductase OS=Escherichia coli (strain K12) OX=83333 GN=dapB PE=1 SV=1	4	4	4	2	4	126.04	28.756	273	16.8	1	-0.00128459	0.262553	0.99911	1.1996	8.56477	8.5627	245570000	121520000	187750000	177590000	0.528204	0.650119
50	P04079	GMP synthase [glutamine-hydrolyzing]	guaA	sp|P04079|GUAA_ECOLI GMP synthase [glutamine-hydrolyzing] OS=Escherichia coli (strain K12) OX=83333 GN=guaA PE=1 SV=1	30	30	30	26	22	323.31	58.679	525	68.6	1	0.0519985	-0.102651	1.0367	0.93132	10.3288	10.3418	11105000448	10215999488	9576699904	12391999488	0.854772	0.89832
51	P04335	Esterase FrsA	frsA	sp|P04335|FRSA_ECOLI Esterase FrsA OS=Escherichia coli (strain K12) OX=83333 GN=frsA PE=1 SV=2	4	4	4	1	3	25.043	47.008	414	13.8	1	0.208767	NaN	1.1557	NaN	7.85396	NaN	65663000	5780100	0	0	NaN	NaN	7;9
52	P04425	Glutathione synthetase	gshB	sp|P04425|GSHB_ECOLI Glutathione synthetase OS=Escherichia coli (strain K12) OX=83333 GN=gshB PE=1 SV=1	4	4	4	3	2	33.216	35.56	316	17.1	1	0.0812032	0.294194	1.0579	1.2262	8.89789	8.39607	395240000	395240000	31676000	217250000	0.478156	0.611258
53	P04693	Aromatic-amino-acid aminotransferase	tyrB	sp|P04693|TYRB_ECOLI Aromatic-amino-acid aminotransferase OS=Escherichia coli (strain K12) OX=83333 GN=tyrB PE=1 SV=1	2	2	2	2	1	23.014	43.537	397	6	1	-0.288435	0.326077	0.81879	1.2536	8.23141	8.18611	127770000	42605000	132860000	20641000	0.156556	0.305954
54	P04805	Glutamate--tRNA ligase	gltX	sp|P04805|SYE_ECOLI Glutamate--tRNA ligase OS=Escherichia coli (strain K12) OX=83333 GN=gltX PE=1 SV=1	27	27	27	23	25	323.31	53.815	471	60.3	1	-0.0304424	0.120485	0.97912	1.0871	10.1895	10.4077	8725699584	6745699840	13411999744	12154999808	0.829131	0.877957	239
55	P04825	Aminopeptidase N	pepN	sp|P04825|AMPN_ECOLI Aminopeptidase N OS=Escherichia coli (strain K12) OX=83333 GN=pepN PE=1 SV=2	30	30	30	23	23	323.31	98.918	870	40.1	1	-0.0761586	0.123004	0.94858	1.089	9.91785	10.0926	3964699904	4311799808	6298100224	6079600128	0.786093	0.844192
56	P04951	3-deoxy-manno-octulosonate cytidylyltransferase	kdsB	sp|P04951|KDSB_ECOLI 3-deoxy-manno-octulosonate cytidylyltransferase OS=Escherichia coli (strain K12) OX=83333 GN=kdsB PE=1 SV=2	2	2	2	2	2	8.8817	27.614	248	17.3	1	-0.0547219	-0.211515	0.96278	0.86363	8.79095	8.88989	273550016	344390016	371280000	404769984	0.806847	0.859569
57	P04983	Ribose import ATP-binding protein RbsA	rbsA	sp|P04983|RBSA_ECOLI Ribose import ATP-binding protein RbsA OS=Escherichia coli (strain K12) OX=83333 GN=rbsA PE=1 SV=1	3	3	3	2	1	5.5067	55.041	501	7.8	1	0.133695	NaN	1.0971	NaN	7.72966	7.20957	47037000	6623900	16202000	0	NaN	NaN
58	P04994	Exodeoxyribonuclease 7 large subunit	xseA	sp|P04994|EX7L_ECOLI Exodeoxyribonuclease 7 large subunit OS=Escherichia coli (strain K12) OX=83333 GN=xseA PE=1 SV=2	1	1	1	1	0	3.9385	51.832	456	4.6	1	NaN	NaN	NaN	NaN	NaN	NaN	0	0	0	0	NaN	NaN
59	P05020	Dihydroorotase	pyrC	sp|P05020|PYRC_ECOLI Dihydroorotase OS=Escherichia coli (strain K12) OX=83333 GN=pyrC PE=1 SV=2	2	2	2	1	2	3.5192	38.827	348	8	1	-0.112927	0.322966	0.92471	1.2509	8.38764	8.72796	122070000	122070000	249990000	284520000	0.361698	0.510888
60	P05055	Polyribonucleotide nucleotidyltransferase	pnp	sp|P05055|PNP_ECOLI Polyribonucleotide nucleotidyltransferase OS=Escherichia coli (strain K12) OX=83333 GN=pnp PE=1 SV=3	47	47	47	44	41	323.31	77.1	711	67.7	1	0.0116388	0.187894	1.0081	1.1391	10.8276	10.9352	33485000704	33756999680	45536002048	40604999680	0.687167	0.772272
61	P05459	Erythronate-4-phosphate dehydrogenase	pdxB	sp|P05459|PDXB_ECOLI Erythronate-4-phosphate dehydrogenase OS=Escherichia coli (strain K12) OX=83333 GN=pdxB PE=2 SV=2	3	3	3	0	3	17.178	41.367	378	18.8	1	NaN	0.303576	NaN	1.2342	NaN	8.86423	0	0	281009984	450520000	NaN	NaN
62	P05707	Sorbitol-6-phosphate 2-dehydrogenase	srlD	sp|P05707|SRLD_ECOLI Sorbitol-6-phosphate 2-dehydrogenase OS=Escherichia coli (strain K12) OX=83333 GN=srlD PE=1 SV=2	2	2	2	1	2	3.981	27.858	259	9.3	1	-0.159654	-1.23542	0.89524	0.42472	8.3626	8.28533	115230000	115230000	182700000	10201000	0.0214472	0.0914668
63	P05719	Type-1 restriction enzyme EcoKI specificity protein	hsdS	sp|P05719|T1SK_ECOLI Type I restriction enzyme EcoKI specificity subunit OS=Escherichia coli (strain K12) OX=83333 GN=hsdS PE=1 SV=1	2	2	2	1	1	2.477	51.395	464	4.3	1	-0.131851	1.3589	0.91266	2.5649	7.59168	8.85982	35260000	3795000	362070016	362070016	0.0133571	0.0666349
64	P05793	Ketol-acid reductoisomerase	ilvC	sp|P05793|ILVC_ECOLI Ketol-acid reductoisomerase (NADP(+)) OS=Escherichia coli (strain K12) OX=83333 GN=ilvC PE=1 SV=4	5	5	5	3	4	62.85	54.068	491	12.2	1	0.0831112	-0.460072	1.0593	0.72695	8.31664	8.73502	103660000	103660000	267860000	275409984	0.16268	0.312403
65	P05825	Ferrienterobactin receptor	fepA	sp|P05825|FEPA_ECOLI Ferrienterobactin receptor OS=Escherichia coli (strain K12) OX=83333 GN=fepA PE=1 SV=2	6	6	6	4	5	323.31	82.106	746	15.1	1	0.49057	0.857663	1.405	1.8121	7.61951	7.77715	20820000	20820000	29931000	29931000	0.0403475	0.137171
66	P05852	tRNA N6-adenosine threonylcarbamoyltransferase	tsaD	sp|P05852|TSAD_ECOLI tRNA N6-adenosine threonylcarbamoyltransferase OS=Escherichia coli (strain K12) OX=83333 GN=tsaD PE=1 SV=2	2	2	2	2	1	40.711	36.008	337	7.7	1	-0.28488	-0.136442	0.82081	0.90976	7.87974	8.09141	37906000	37906000	15136000	108290000	0.539256	0.660438
67	P06129	Vitamin B12 transporter BtuB	btuB	sp|P06129|BTUB_ECOLI Vitamin B12 transporter BtuB OS=Escherichia coli (strain K12) OX=83333 GN=btuB PE=1 SV=2	6	6	6	4	6	98.023	68.406	614	11.6	1	0.404249	-0.0726951	1.3234	0.95086	8.60252	8.95446	200210000	200210000	440940000	459510016	0.17764	0.331013
68	P06136	Cell division protein FtsQ	ftsQ	sp|P06136|FTSQ_ECOLI Cell division protein FtsQ OS=Escherichia coli (strain K12) OX=83333 GN=ftsQ PE=1 SV=1	1	1	1	1	1	323.31	31.433	276	7.2	1	NaN	NaN	NaN	NaN	NaN	NaN	0	0	0	0	NaN	NaN
69	P06149	D-lactate dehydrogenase	dld	sp|P06149|DLD_ECOLI Quinone-dependent D-lactate dehydrogenase OS=Escherichia coli (strain K12) OX=83333 GN=dld PE=1 SV=3	2	2	2	1	1	47.257	64.612	571	6.7	1	-0.248005	0.371615	0.84206	1.2938	8.36188	8.28957	115040000	115040000	97396000	97396000	0.161357	0.310572
70	P06612	DNA topoisomerase 1	topA	sp|P06612|TOP1_ECOLI DNA topoisomerase 1 OS=Escherichia coli (strain K12) OX=83333 GN=topA PE=1 SV=2	18	18	18	14	16	323.31	97.349	865	31.3	1	-0.276171	-0.103023	0.82578	0.93108	10.9496	10.0488	44387000320	44659998720	7228700160	3960800000	0.592368	0.702436
71	P06616	GTPase Era	era	sp|P06616|ERA_ECOLI GTPase Era OS=Escherichia coli (strain K12) OX=83333 GN=era PE=1 SV=2	3	3	3	3	3	17.44	33.81	301	14.6	1	-0.431112	0.0204844	0.74169	1.0143	8.89348	9.0759	391249984	391249984	696329984	494630016	0.203135	0.358326
72	P06710-2;P06710	DNA polymerase III subunit tau	dnaX	sp|P06710-2|DPO3X_ECOLI Isoform gamma of DNA polymerase III subunit tau OS=Escherichia coli (strain K12) OX=83333 GN=dnaX;sp|P06710|DPO3X_ECOLI DNA polymerase III subunit tau OS=Escherichia coli (strain K12) OX=83333 GN=dnaX PE=1 SV=1	2;2	2;2	2;2	2	1	3.0035	47.544	431;643	4.6	2	-1.39164	-0.161831	0.38113	0.89389	7.66849	7.84029	43760000	2851300	13564000	55666000	0.0122536	0.063291
73	P06715	Glutathione reductase	gor	sp|P06715|GSHR_ECOLI Glutathione reductase OS=Escherichia coli (strain K12) OX=83333 GN=gor PE=1 SV=1	12	12	12	8	9	307.68	48.772	450	35.3	1	0.0418037	-0.220312	1.0294	0.85838	9.23467	9.32809	838000000	878609984	1180899968	947699968	0.645028	0.743368
74	P06959	Dihydrolipoyllysine-residue acetyltransferase component of pyruvate dehydrogenase complex	aceF	sp|P06959|ODP2_ECOLI Dihydrolipoyllysine-residue acetyltransferase component of pyruvate dehydrogenase complex OS=Escherichia coli (strain K12) OX=83333 GN=aceF PE=1 SV=3	50	50	50	47	41	323.31	66.095	630	79.7	1	0.221568	0.200128	1.166	1.1488	11.2573	11.4182	86974996480	93852000256	125939998720	136020000768	0.529204	0.650971
75	P06968	Deoxyuridine 5-triphosphate nucleotidohydrolase	dut	sp|P06968|DUT_ECOLI Deoxyuridine 5-triphosphate nucleotidohydrolase OS=Escherichia coli (strain K12) OX=83333 GN=dut PE=1 SV=2	7	7	7	7	5	38.411	16.286	152	42.1	1	0.163112	-0.193057	1.1197	0.87475	9.48728	9.28233	2245299968	825689984	1267299968	648400000	0.418534	0.560603
76	P06971	Ferrichrome-iron receptor	fhuA	sp|P06971|FHUA_ECOLI Ferrichrome outer membrane transporter/phage receptor OS=Escherichia coli (strain K12) OX=83333 GN=fhuA PE=1 SV=2	12	12	12	9	7	224.99	82.181	747	18.7	1	-0.589767	-0.826514	0.66445	0.56389	9.42941	9.21803	1324099968	1363800064	923830016	728249984	0.0290599	0.111082
77	P06983	Porphobilinogen deaminase	hemC	sp|P06983|HEM3_ECOLI Porphobilinogen deaminase OS=Escherichia coli (strain K12) OX=83333 GN=hemC PE=1 SV=2	3	3	3	3	1	5.3108	33.851	313	18.5	1	-0.358454	0.0275787	0.78	1.0193	8.30338	8.53415	43665000	157420000	171050000	171050000	0.311548	0.464858
78	P06992	Ribosomal RNA small subunit methyltransferase A	rsmA	sp|P06992|RSMA_ECOLI Ribosomal RNA small subunit methyltransferase A OS=Escherichia coli (strain K12) OX=83333 GN=rsmA PE=1 SV=1	5	5	5	4	2	27.184	30.42	273	22	1	-0.160186	-0.289016	0.89491	0.81846	9.35459	9.1843	1064700032	1197799936	764310016	764310016	0.65437	0.751756
79	P06996;P77747	Outer membrane protein C	ompC	sp|P06996|OMPC_ECOLI Outer membrane porin C OS=Escherichia coli (strain K12) OX=83333 GN=ompC PE=1 SV=1	41;6	41;6	36;3	38	36	323.31	40.368	367;377	85.6	2	0.192952	-0.0784723	1.1431	0.94706	10.5626	11.029	17532000256	18997999616	54451998720	52442001408	0.53843	0.659569
80	P06999	ATP-dependent 6-phosphofructokinase isozyme 2	pfkB	sp|P06999|PFKB_ECOLI ATP-dependent 6-phosphofructokinase isozyme 2 OS=Escherichia coli (strain K12) OX=83333 GN=pfkB PE=1 SV=2	3	3	3	2	1	4.2843	32.456	309	13.3	1	0.914335	0.578311	1.8847	1.4931	8.42187	8.53453	132080000	132080000	118980000	223420000	0.0260794	0.103406
81	P07001	NAD(P) transhydrogenase subunit alpha	pntA	sp|P07001|PNTA_ECOLI NAD(P) transhydrogenase subunit alpha OS=Escherichia coli (strain K12) OX=83333 GN=pntA PE=1 SV=2	6	6	6	4	4	17.353	54.623	510	13.3	1	-0.342086	-0.0970234	0.7889	0.93496	8.36829	8.91369	158810000	74693000	357660000	462100000	0.416287	0.558581	196;206
82	P07003	Pyruvate dehydrogenase [ubiquinone];Alpha-peptide	poxB	sp|P07003|POXB_ECOLI Pyruvate dehydrogenase [ubiquinone] OS=Escherichia coli (strain K12) OX=83333 GN=poxB PE=1 SV=1	2	2	2	0	2	12.481	62.011	572	4.5	1	NaN	0.0363276	NaN	1.0255	NaN	8.61136	0	0	204330000	204330000	NaN	NaN
83	P07004	Gamma-glutamyl phosphate reductase	proA	sp|P07004|PROA_ECOLI Gamma-glutamyl phosphate reductase OS=Escherichia coli (strain K12) OX=83333 GN=proA PE=1 SV=2	8	8	8	6	7	82.07	44.63	417	28.1	1	0.241596	-0.0388212	1.1823	0.97345	9.14476	9.25389	1003800000	391790016	855859968	938430016	0.461363	0.59303
84	P07012	Peptide chain release factor 2	prfB	sp|P07012|RF2_ECOLI Peptide chain release factor RF2 OS=Escherichia coli (strain K12) OX=83333 GN=prfB PE=1 SV=3	16	16	16	12	14	323.31	41.25	365	49.3	1	0.0204844	0.133695	1.0143	1.0971	10.0878	10.225	5604100096	6637599744	7839399936	8946899968	0.839113	0.888731
85	P07014	Succinate dehydrogenase iron-sulfur subunit	sdhB	sp|P07014|SDHB_ECOLI Succinate dehydrogenase iron-sulfur subunit OS=Escherichia coli (strain K12) OX=83333 GN=sdhB PE=1 SV=1	9	9	9	8	8	172.08	26.77	238	50.8	1	-0.436022	-0.256632	0.73917	0.83704	9.52612	9.84007	1710200064	1648099968	3813400064	3105999872	0.250324	0.408374
87	P07117	Sodium/proline symporter	putP	sp|P07117|PUTP_ECOLI Sodium/proline symporter OS=Escherichia coli (strain K12) OX=83333 GN=putP PE=1 SV=1	1	1	1	1	1	8.7611	54.344	502	4	1	0.263756	-0.49283	1.2006	0.71063	7.90075	8.21458	70133000	9438000	156740000	7161100	0.0756981	0.198448
88	P07118	Valine--tRNA ligase	valS	sp|P07118|SYV_ECOLI Valine--tRNA ligase OS=Escherichia coli (strain K12) OX=83333 GN=valS PE=1 SV=2	39	39	39	33	32	323.31	108.19	951	47.2	1	-0.0982121	-0.0863388	0.93419	0.94191	10.4245	10.6422	13589999616	12988000256	22520999936	21354999808	0.970338	0.976163
89	P07395	Phenylalanine--tRNA ligase beta subunit	pheT	sp|P07395|SYFB_ECOLI Phenylalanine--tRNA ligase beta subunit OS=Escherichia coli (strain K12) OX=83333 GN=pheT PE=1 SV=2	43	43	43	37	36	323.31	87.377	795	60.1	1	-0.141605	-0.292175	0.90651	0.81667	10.4947	10.5863	17705000960	13537000448	21403000832	17173000192	0.661396	0.756002
90	P07604	Transcriptional regulatory protein TyrR	tyrR	sp|P07604|TYRR_ECOLI HTH-type transcriptional regulatory protein TyrR OS=Escherichia coli (strain K12) OX=83333 GN=tyrR PE=1 SV=2	2	2	2	2	1	2.4067	57.655	513	6.8	1	NaN	-1.98462	NaN	0.25268	NaN	8.65717	0	0	446460000	7658700	NaN	NaN
91	P07639	3-dehydroquinate synthase	aroB	sp|P07639|AROB_ECOLI 3-dehydroquinate synthase OS=Escherichia coli (strain K12) OX=83333 GN=aroB PE=1 SV=1	1	1	1	0	1	4.5363	38.881	362	6.6	1	NaN	NaN	NaN	NaN	NaN	NaN	0	0	0	0	NaN	NaN
92	P07650	Thymidine phosphorylase	deoA	sp|P07650|TYPH_ECOLI Thymidine phosphorylase OS=Escherichia coli (strain K12) OX=83333 GN=deoA PE=1 SV=3	8	8	8	5	8	75.167	47.207	440	23.6	1	-0.66027	0.108357	0.63276	1.078	8.93451	9.18201	471489984	388540000	895769984	624800000	0.0332936	0.122341
93	P07813	Leucine--tRNA ligase	leuS	sp|P07813|SYL_ECOLI Leucine--tRNA ligase OS=Escherichia coli (strain K12) OX=83333 GN=leuS PE=1 SV=2	55	55	55	46	46	323.31	97.233	860	66.4	1	0.272262	0.368601	1.2077	1.2911	10.5139	10.7403	15831000064	16817999872	26315999232	28682000384	0.312754	0.465865
94	P07913	L-threonine 3-dehydrogenase	tdh	sp|P07913|TDH_ECOLI L-threonine 3-dehydrogenase OS=Escherichia coli (strain K12) OX=83333 GN=tdh PE=1 SV=1	12	12	12	9	10	204.82	37.239	341	41.6	1	0.0281448	0.151079	1.0197	1.1104	9.40846	9.60473	1480000000	1081299968	2022300032	2002400000	0.771077	0.840442	248
95	P08142	Acetolactate synthase isozyme 1 large subunit	ilvB	sp|P08142|ILVB_ECOLI Acetolactate synthase isozyme 1 large subunit OS=Escherichia coli (strain K12) OX=83333 GN=ilvB PE=1 SV=1	2	2	2	1	2	6.9279	60.44	562	5.5	1	NaN	0.386701	NaN	1.3074	NaN	8.25486	0	0	89915000	89915000	NaN	NaN	3;4;6;7;8;9;14
96	P08178	Phosphoribosylformylglycinamidine cyclo-ligase	purM	sp|P08178|PUR5_ECOLI Phosphoribosylformylglycinamidine cyclo-ligase OS=Escherichia coli (strain K12) OX=83333 GN=purM PE=1 SV=3	2	2	2	1	1	3.6703	36.854	345	7	1	0.612588	NaN	1.529	NaN	7.64101	NaN	4301000	39452000	0	0	NaN	NaN
97	P08192	Bifunctional protein FolC;Folylpolyglutamate synthase;Dihydrofolate synthase	folC	sp|P08192|FOLC_ECOLI Dihydrofolate synthase/folylpolyglutamate synthase OS=Escherichia coli (strain K12) OX=83333 GN=folC PE=1 SV=2	2	2	2	2	0	3.7164	45.405	422	5.7	1	-0.452827	NaN	0.73061	NaN	8.39959	NaN	133660000	117290000	0	0	NaN	NaN
98	P08194	Glycerol-3-phosphate transporter	glpT	sp|P08194|GLPT_ECOLI Glycerol-3-phosphate transporter OS=Escherichia coli (strain K12) OX=83333 GN=glpT PE=1 SV=1	2	2	2	1	2	15	50.31	452	4	1	0.544584	1.20708	1.4586	2.3087	7.75953	8.2527	28741000	28741000	84400000	94535000	0.0117126	0.0613387
99	P08200	Isocitrate dehydrogenase [NADP]	icd	sp|P08200|IDH_ECOLI Isocitrate dehydrogenase [NADP] OS=Escherichia coli (strain K12) OX=83333 GN=icd PE=1 SV=1	38	38	38	34	33	323.31	45.756	416	84.4	1	0.112366	0.124328	1.081	1.09	10.7571	10.8961	27374000128	29784999936	38807998464	39919001600	0.764883	0.83549
100	P08201	Nitrite reductase (NADH) large subunit	nirB	sp|P08201|NIRB_ECOLI Nitrite reductase (NADH) large subunit OS=Escherichia coli (strain K12) OX=83333 GN=nirB PE=3 SV=4	3	3	3	1	2	12.182	93.12	847	5.3	1	NaN	-0.326227	NaN	0.79762	NaN	8.76904	0	0	347110016	240440000	NaN	NaN
101	P08202	L-arabinose isomerase	araA	sp|P08202|ARAA_ECOLI L-arabinose isomerase OS=Escherichia coli (strain K12) OX=83333 GN=araA PE=1 SV=3	44	44	44	37	40	323.31	56.073	500	79.2	1	-1.93225	-1.6626	0.26202	0.31587	11.1493	11.2877	77330997248	63694999552	109350002688	84602003456	0.0110607	0.0588606
102	P08203	L-ribulose-5-phosphate 4-epimerase	araD	sp|P08203|ARAD_ECOLI L-ribulose-5-phosphate 4-epimerase AraD OS=Escherichia coli (strain K12) OX=83333 GN=araD PE=1 SV=2	11	11	11	7	9	323.31	25.519	231	59.3	1	-1.83923	-1.69399	0.27947	0.30907	9.96065	10.2035	5894099968	3239600128	9285499904	6692700160	0.0100047	0.0548966
103	P08204	Ribulokinase	araB	sp|P08204|ARAB_ECOLI Ribulokinase OS=Escherichia coli (strain K12) OX=83333 GN=araB PE=1 SV=4	28	28	28	23	26	323.31	61.089	566	58.8	1	-2.05968	-1.3893	0.23987	0.38175	10.5712	10.7477	21873999872	15381999616	32322000896	23612000256	0.00497744	0.0327601
104	P08244	Orotidine 5-phosphate decarboxylase	pyrF	sp|P08244|PYRF_ECOLI Orotidine 5-phosphate decarboxylase OS=Escherichia coli (strain K12) OX=83333 GN=pyrF PE=1 SV=1	5	5	5	5	3	42.382	26.35	245	24.9	1	-0.201228	-0.415172	0.86981	0.74993	9.20204	8.87132	801340032	791000000	313580000	429980000	0.34877	0.49952
105	P08312	Phenylalanine--tRNA ligase alpha subunit	pheS	sp|P08312|SYFA_ECOLI Phenylalanine--tRNA ligase alpha subunit OS=Escherichia coli (strain K12) OX=83333 GN=pheS PE=1 SV=2	16	16	16	13	15	323.31	36.831	327	52.9	1	-0.15756	-0.0244285	0.89654	0.98321	10.0408	10.1712	5676700160	5308700160	7795899904	7035700224	0.850685	0.892814
106	P08331	2,3-cyclic-nucleotide 2-phosphodiesterase/3-nucleotidase	cpdB	sp|P08331|CPDB_ECOLI 2,3-cyclic-nucleotide 2-phosphodiesterase/3-nucleotidase OS=Escherichia coli (strain K12) OX=83333 GN=cpdB PE=1 SV=2	2	2	2	1	1	30.175	70.831	647	5.9	1	-1.18141	NaN	0.44092	NaN	7.55963	NaN	33441000	2836200	0	0	NaN	NaN
107	P08390	USG-1 protein	usg	sp|P08390|USG_ECOLI USG-1 protein OS=Escherichia coli (strain K12) OX=83333 GN=usg PE=1 SV=1	2	2	2	2	1	15.394	36.364	337	8.3	1	-0.363995	-0.604762	0.77701	0.65758	8.09864	8.11789	62749000	62749000	120380000	10808000	0.102268	0.237792
108	P08395	Protease 4	sppA	sp|P08395|SPPA_ECOLI Protease 4 OS=Escherichia coli (strain K12) OX=83333 GN=sppA PE=1 SV=2	2	2	2	2	2	8.0584	67.219	618	4	1	0.306029	0.203389	1.2363	1.1514	8.21562	8.61498	52462000	111830000	206040000	206040000	0.421666	0.562638
109	P08506	D-alanyl-D-alanine carboxypeptidase DacC	dacC	sp|P08506|DACC_ECOLI D-alanyl-D-alanine carboxypeptidase DacC OS=Escherichia coli (strain K12) OX=83333 GN=dacC PE=1 SV=2	3	3	3	2	2	4.144	43.608	400	10.5	1	0.159888	0.785006	1.1172	1.7231	8.61805	8.4339	258900000	156100000	221590000	49991000	0.0482032	0.152028
110	P08622	Chaperone protein DnaJ	dnaJ	sp|P08622|DNAJ_ECOLI Chaperone protein DnaJ OS=Escherichia coli (strain K12) OX=83333 GN=dnaJ PE=1 SV=3	11	11	11	10	8	323.31	41.1	376	48.9	1	-0.310039	-0.0266753	0.80662	0.98168	9.76178	9.9344	2985299968	2792699904	4470600192	4127399936	0.432315	0.573639
111	P08839	Phosphoenolpyruvate-protein phosphotransferase	ptsI	sp|P08839|PT1_ECOLI Phosphoenolpyruvate-protein phosphotransferase OS=Escherichia coli (strain K12) OX=83333 GN=ptsI PE=1 SV=1	43	43	43	38	33	323.31	63.561	575	74.3	1	0.00848693	0.0476779	1.0059	1.0336	10.3859	10.5157	13918999552	10398000128	17418999808	15367999488	0.947339	0.962264	3
112	P08957	Type I restriction enzyme EcoKI M protein	hsdM	sp|P08957|T1MK_ECOLI Type I restriction enzyme EcoKI methylase subunit OS=Escherichia coli (strain K12) OX=83333 GN=hsdM PE=1 SV=1	9	9	9	4	8	33.371	59.306	529	26.7	1	0.277032	-0.0272191	1.2117	0.98131	8.54077	9.17361	209140000	138210000	741200000	750270016	0.412238	0.554573
113	P08997	Malate synthase A	aceB	sp|P08997|MASY_ECOLI Malate synthase A OS=Escherichia coli (strain K12) OX=83333 GN=aceB PE=1 SV=1	8	8	8	6	8	134.86	60.273	533	21	1	0.0712136	0.446256	1.0506	1.3625	8.96506	9.25476	392380000	530310016	898940032	898940032	0.242096	0.39803
114	P09030	Exodeoxyribonuclease III	xthA	sp|P09030|EX3_ECOLI Exodeoxyribonuclease III OS=Escherichia coli (strain K12) OX=83333 GN=xthA PE=1 SV=4	5	5	5	3	3	28.584	30.969	268	25.4	1	0.398022	0.0729976	1.3177	1.0519	8.97108	9.05658	588760000	346820000	547510016	591640000	0.263299	0.418693
115	P09053	Valine--pyruvate aminotransferase	avtA	sp|P09053|AVTA_ECOLI Valine--pyruvate aminotransferase OS=Escherichia coli (strain K12) OX=83333 GN=avtA PE=1 SV=3	2	2	2	2	2	6.3011	46.711	417	7.7	1	-0.0680901	1.25302	0.9539	2.3834	8.10703	8.13241	63973000	63973000	96506000	39141000	0.0188808	0.0844834
116	P09127	Putative uroporphyrinogen-III C-methyltransferase	hemX	sp|P09127|HEMX_ECOLI Protein HemX OS=Escherichia coli (strain K12) OX=83333 GN=hemX PE=1 SV=1	6	6	6	6	4	144.85	42.962	393	22.6	1	0.14104	2.07008	1.1027	4.1991	8.62557	8.36689	208290000	213960000	10849000	221900000	0.00407333	0.028432
117	P09147	UDP-glucose 4-epimerase	galE	sp|P09147|GALE_ECOLI UDP-glucose 4-epimerase OS=Escherichia coli (strain K12) OX=83333 GN=galE PE=1 SV=1	6	6	6	6	4	31.535	37.265	338	25.1	1	-0.703173	-0.302155	0.61422	0.81104	9.0855	9.40282	847209984	370390016	1607200000	921059968	0.0483656	0.152496
118	P09148	Galactose-1-phosphate uridylyltransferase	galT	sp|P09148|GAL7_ECOLI Galactose-1-phosphate uridylyltransferase OS=Escherichia coli (strain K12) OX=83333 GN=galT PE=1 SV=2	2	2	2	2	1	18.562	39.645	348	6.6	1	-1.71866	1.44853	0.30383	2.7293	7.92063	7.53695	79718000	3579800	19139000	15292000	0.00408794	0.0285968
119	P09152;P19319	Respiratory nitrate reductase 1 alpha chain	narG	sp|P09152|NARG_ECOLI Respiratory nitrate reductase 1 alpha chain OS=Escherichia coli (strain K12) OX=83333 GN=narG PE=1 SV=4	3;1	3;1	3;1	2	3	153.17	140.49	1247;1246	4	2	-0.0818275	-0.712882	0.94486	0.6101	7.45476	8.23706	24680000	3814600	156270000	16339000	0.0703251	0.189749
120	P09158	Polyamine aminopropyltransferase	speE	sp|P09158|SPEE_ECOLI Polyamine aminopropyltransferase OS=Escherichia coli (strain K12) OX=83333 GN=speE PE=1 SV=2	8	8	8	5	6	91.273	32.321	288	37.8	1	-0.0673945	0.0194884	0.95436	1.0136	9.27662	9.32537	1105500032	785180032	1077600000	1037699968	0.965483	0.973043
121	P09169	Protease 7	ompT	sp|P09169|OMPT_ECOLI Protease 7 OS=Escherichia coli (strain K12) OX=83333 GN=ompT PE=1 SV=1	30	30	30	26	24	323.31	35.562	317	77	1	0.489235	0.520347	1.4037	1.4343	10.0792	10.4092	5821300224	6178400256	11143000064	14510999552	0.138671	0.284238	284;296
122	P09323	PTS system N-acetylglucosamine-specific EIICBA component;N-acetylglucosamine permease IIC component;N-acetylglucosamine-specific phosphotransferase enzyme IIB component;N-acetylglucosamine-specific phosphotransferase enzyme IIA component	nagE	sp|P09323|PTW3C_ECOLI PTS system N-acetylglucosamine-specific EIICBA component OS=Escherichia coli (strain K12) OX=83333 GN=nagE PE=1 SV=1	8	8	8	6	7	129.94	68.346	648	17	1	-0.160234	-0.0387471	0.89488	0.9735	9.25635	9.47284	859430016	945049984	1714599936	1256000000	0.850685	0.892814
124	P09372	Protein GrpE	grpE	sp|P09372|GRPE_ECOLI Protein GrpE OS=Escherichia coli (strain K12) OX=83333 GN=grpE PE=1 SV=1	10	10	10	8	10	323.31	21.798	197	64	1	-0.235841	-0.183065	0.84919	0.88083	10.5187	10.3341	15596999680	17417000960	10812000256	10768000000	0.651629	0.747547
125	P09373	Formate acetyltransferase 1	pflB	sp|P09373|PFLB_ECOLI Formate acetyltransferase 1 OS=Escherichia coli (strain K12) OX=83333 GN=pflB PE=1 SV=2	91	91	80	75	76	323.31	85.356	760	88.9	1	0.227002	0.123004	1.1704	1.089	11.3662	11.6218	114810003456	117579997184	211870007296	206730002432	0.564467	0.680926	531;669
126	P09394	Glycerophosphoryl diester phosphodiesterase	glpQ	sp|P09394|GLPQ_ECOLI Glycerophosphodiester phosphodiesterase, periplasmic OS=Escherichia coli (strain K12) OX=83333 GN=glpQ PE=1 SV=2	21	21	21	18	17	323.31	40.843	358	73.5	1	0.502127	0.467592	1.4163	1.3828	9.89561	10.0836	3929700096	3933600000	5577800192	6544999936	0.155143	0.304445
127	P09424	Mannitol-1-phosphate 5-dehydrogenase	mtlD	sp|P09424|MTLD_ECOLI Mannitol-1-phosphate 5-dehydrogenase OS=Escherichia coli (strain K12) OX=83333 GN=mtlD PE=1 SV=3	19	19	19	12	17	275.03	41.139	382	58.6	1	0.247198	0.216486	1.1869	1.1619	9.61537	9.87402	2108400000	2016099968	3299200000	4182799872	0.469564	0.598267
128	P09831	Glutamate synthase [NADPH] large chain	gltB	sp|P09831|GLTB_ECOLI Glutamate synthase [NADPH] large chain OS=Escherichia coli (strain K12) OX=83333 GN=gltB PE=1 SV=3	2	2	2	2	1	12.326	163.3	1486	2	1	NaN	NaN	NaN	NaN	NaN	NaN	0	0	0	0	NaN	NaN
129	P09832	Glutamate synthase [NADPH] small chain	gltD	sp|P09832|GLTD_ECOLI Glutamate synthase [NADPH] small chain OS=Escherichia coli (strain K12) OX=83333 GN=gltD PE=1 SV=3	2	2	2	2	2	159.46	52.015	472	8.3	1	0.485324	1.31127	1.3999	2.4816	7.5111	7.87613	2893400	29548000	3930000	71254000	0.0082549	0.0473455
130	P0A698	UvrABC system protein A	uvrA	sp|P0A698|UVRA_ECOLI UvrABC system protein A OS=Escherichia coli (strain K12) OX=83333 GN=uvrA PE=1 SV=1	3	3	3	2	2	2.6915	103.87	940	3.8	1	-0.239839	NaN	0.84684	NaN	8.35719	7.34594	203790000	23821000	22179000	0	NaN	NaN
132	P0A6A3	Acetate kinase	ackA	sp|P0A6A3|ACKA_ECOLI Acetate kinase OS=Escherichia coli (strain K12) OX=83333 GN=ackA PE=1 SV=1	53	53	53	42	47	323.31	43.29	400	88.5	1	0.263876	0.0437644	1.2007	1.0308	10.8013	11.0272	31213000704	32070000640	52729999360	53724999680	0.4582	0.591548
133	P0A6A8	Acyl carrier protein	acpP	sp|P0A6A8|ACP_ECOLI Acyl carrier protein OS=Escherichia coli (strain K12) OX=83333 GN=acpP PE=1 SV=2	4	4	4	4	3	241.51	8.6394	78	43.6	1	-1.23033	0.609093	0.42622	1.5253	10.1326	9.7844	7107800064	6462600192	3054799872	3032199936	0.00423874	0.0294968
134	P0A6B7	Cysteine desulfurase IscS	iscS	sp|P0A6B7|ISCS_ECOLI Cysteine desulfurase IscS OS=Escherichia coli (strain K12) OX=83333 GN=iscS PE=1 SV=1	35	35	35	28	29	323.31	45.089	404	76.2	1	0.201132	0.0792927	1.1496	1.0565	10.6993	10.846	24320999424	25713000448	36751998976	33392001024	0.616017	0.71894
135	P0A6C1	Endonuclease 4	nfo	sp|P0A6C1|END4_ECOLI Endonuclease 4 OS=Escherichia coli (strain K12) OX=83333 GN=nfo PE=1 SV=1	3	3	3	1	2	7.0532	31.479	285	15.4	1	NaN	0.144177	NaN	1.1051	NaN	8.52915	0	0	159860000	178320000	NaN	NaN
136	P0A6D0	Arginine repressor	argR	sp|P0A6D0|ARGR_ECOLI Arginine repressor OS=Escherichia coli (strain K12) OX=83333 GN=argR PE=1 SV=1	1	1	1	1	1	187.44	16.994	156	14.7	1	NaN	-0.108285	NaN	0.92769	NaN	7.95315	0	0	77250000	12523000	NaN	NaN
137	P0A6D3	3-phosphoshikimate 1-carboxyvinyltransferase	aroA	sp|P0A6D3|AROA_ECOLI 3-phosphoshikimate 1-carboxyvinyltransferase OS=Escherichia coli (strain K12) OX=83333 GN=aroA PE=1 SV=1	1	1	1	1	1	5.7875	46.095	427	3.7	1	-0.509902	-0.189614	0.70227	0.87684	8.19082	8.27197	140340000	14834000	149280000	37777000	0.143101	0.289462
138	P0A6D7	Shikimate kinase 1	aroK	sp|P0A6D7|AROK_ECOLI Shikimate kinase 1 OS=Escherichia coli (strain K12) OX=83333 GN=aroK PE=1 SV=2	12	12	12	10	9	323.31	19.538	173	71.1	1	-0.0863695	-0.00161668	0.94189	0.99888	9.91647	10.1682	4213199872	4037100032	7168000000	7561900032	0.940213	0.959228
139	P0A6E4	Argininosuccinate synthase	argG	sp|P0A6E4|ASSY_ECOLI Argininosuccinate synthase OS=Escherichia coli (strain K12) OX=83333 GN=argG PE=1 SV=2	3	3	3	2	3	115.09	49.898	447	8.7	1	0.0578315	0.0508847	1.0409	1.0359	8.02696	8.48263	53202000	53202000	113070000	190760000	0.915382	0.938235
140	P0A6E6	ATP synthase epsilon chain	atpC	sp|P0A6E6|ATPE_ECOLI ATP synthase epsilon chain OS=Escherichia coli (strain K12) OX=83333 GN=atpC PE=1 SV=2	12	12	12	10	10	323.31	15.068	139	95.7	1	-0.182082	-0.342012	0.88143	0.78894	9.93265	10.1985	5496099840	3067399936	8306400256	7486199808	0.494086	0.625334
141	P0A6F3	Glycerol kinase	glpK	sp|P0A6F3|GLPK_ECOLI Glycerol kinase OS=Escherichia coli (strain K12) OX=83333 GN=glpK PE=1 SV=2	44	44	44	40	35	323.31	56.23	502	87.1	1	0.549127	0.390117	1.4632	1.3105	10.5522	10.674	15516000256	20146999296	19854999552	27356000256	0.133442	0.278079
142	P0A6F5	60 kDa chaperonin	groL	sp|P0A6F5|CH60_ECOLI Chaperonin GroEL OS=Escherichia coli (strain K12) OX=83333 GN=groEL PE=1 SV=2	69	69	69	65	59	323.31	57.328	548	95.4	1	-0.140523	-0.126565	0.90719	0.91601	11.5008	11.6389	162440003584	154369998848	234240000000	201139994624	0.901634	0.933855	139
143	P0A6F9	10 kDa chaperonin	groS	sp|P0A6F9|CH10_ECOLI Co-chaperonin GroES OS=Escherichia coli (strain K12) OX=83333 GN=groES PE=1 SV=1	16	16	16	13	13	323.31	10.387	97	100	1	0.090447	-0.364273	1.0647	0.77686	10.6851	10.856	30045999104	18379999232	44260999168	27510999040	0.28725	0.442265	28;30
144	P0A6G7	ATP-dependent Clp protease proteolytic subunit	clpP	sp|P0A6G7|CLPP_ECOLI ATP-dependent Clp protease proteolytic subunit OS=Escherichia coli (strain K12) OX=83333 GN=clpP PE=1 SV=1	11	11	11	8	7	121.1	23.186	207	56	1	0.143785	0.0309717	1.1048	1.0217	9.68256	9.74173	2416999936	2397600000	2568600064	2948800000	0.755823	0.824465
145	P0A6H1	ATP-dependent Clp protease ATP-binding subunit ClpX	clpX	sp|P0A6H1|CLPX_ECOLI ATP-dependent Clp protease ATP-binding subunit ClpX OS=Escherichia coli (strain K12) OX=83333 GN=clpX PE=1 SV=2	20	20	20	17	19	323.31	46.355	424	55.9	1	0.0821575	0.111699	1.0586	1.0805	10.0525	10.2845	5074400256	6210899968	10138000384	9116900352	0.793539	0.850546
146	P0A6H5	ATP-dependent protease ATPase subunit HslU	hslU	sp|P0A6H5|HSLU_ECOLI ATP-dependent protease ATPase subunit HslU OS=Escherichia coli (strain K12) OX=83333 GN=hslU PE=1 SV=1	26	26	26	20	24	323.31	49.593	443	63.9	1	-0.225346	-0.241015	0.85539	0.84615	10.3131	10.4818	10437000192	10128000000	14712000512	15610999808	0.638699	0.73509
147	P0A6I0	Cytidylate kinase	cmk	sp|P0A6I0|KCY_ECOLI Cytidylate kinase OS=Escherichia coli (strain K12) OX=83333 GN=cmk PE=1 SV=1	6	6	6	4	4	87.055	24.746	227	37.9	1	-0.028587	0.0922074	0.98038	1.066	8.87722	9.04274	440550016	313190016	532320000	571089984	0.895857	0.926604
148	P0A6I3	Pantothenate kinase	coaA	sp|P0A6I3|COAA_ECOLI Pantothenate kinase OS=Escherichia coli (strain K12) OX=83333 GN=coaA PE=1 SV=1	2	2	2	2	1	5.5649	36.359	316	12.7	1	-0.849414	-1.18318	0.55501	0.44038	8.69636	8.82548	479720000	17280000	641569984	27512000	0.00979354	0.0540346
150	P0A6J5	D-amino acid dehydrogenase	dadA	sp|P0A6J5|DADA_ECOLI D-amino acid dehydrogenase OS=Escherichia coli (strain K12) OX=83333 GN=dadA PE=1 SV=1	2	2	2	2	1	17.37	47.607	432	6.5	1	NaN	-0.00384265	NaN	0.99734	NaN	8.32754	0	0	22870000	189720000	NaN	NaN
151	P0A6J8	D-alanine--D-alanine ligase A	ddlA	sp|P0A6J8|DDLA_ECOLI D-alanine--D-alanine ligase A OS=Escherichia coli (strain K12) OX=83333 GN=ddlA PE=1 SV=1	9	9	9	8	9	323.31	39.315	364	34.1	1	-0.390907	-0.0558462	0.76265	0.96203	9.34901	9.71111	1140199936	1093400064	2586099968	2555599872	0.305657	0.459397
152	P0A6K1	Diaminopimelate epimerase	dapF	sp|P0A6K1|DAPF_ECOLI Diaminopimelate epimerase OS=Escherichia coli (strain K12) OX=83333 GN=dapF PE=1 SV=1	1	1	1	0	1	20.404	30.208	274	8	1	NaN	0.549028	NaN	1.4631	NaN	8.50504	0	0	159960000	159960000	NaN	NaN
153	P0A6K3	Peptide deformylase	def	sp|P0A6K3|DEF_ECOLI Peptide deformylase OS=Escherichia coli (strain K12) OX=83333 GN=def PE=1 SV=2	3	3	3	3	2	106.95	19.328	169	29.6	1	-0.314679	-0.355793	0.80403	0.78144	8.95711	9.11538	600140032	305820000	863880000	440420000	0.366987	0.517366
154	P0A6K6	Phosphopentomutase	deoB	sp|P0A6K6|DEOB_ECOLI Phosphopentomutase OS=Escherichia coli (strain K12) OX=83333 GN=deoB PE=1 SV=1	28	28	28	21	25	323.31	44.369	407	80.8	1	0.127633	0.0316775	1.0925	1.0222	10.1236	10.4176	6687399936	6604100096	12832000000	13328000000	0.755823	0.824465	93;94;98
155	P0A6L0	Deoxyribose-phosphate aldolase	deoC	sp|P0A6L0|DEOC_ECOLI Deoxyribose-phosphate aldolase OS=Escherichia coli (strain K12) OX=83333 GN=deoC PE=1 SV=1	13	13	13	9	11	323.31	27.733	259	54.4	1	-0.268851	-0.0750944	0.82998	0.94928	9.62969	9.75498	2298400000	1964400000	3050500096	2637700096	0.574685	0.687359
156	P0A6L2	4-hydroxy-tetrahydrodipicolinate synthase	dapA	sp|P0A6L2|DAPA_ECOLI 4-hydroxy-tetrahydrodipicolinate synthase OS=Escherichia coli (strain K12) OX=83333 GN=dapA PE=1 SV=1	14	14	14	14	8	255.76	31.27	292	59.6	1	0.296545	0.181039	1.2282	1.1337	9.82928	9.93511	3459699968	3289999872	4180699904	4431499776	0.421666	0.562638
157	P0A6L4	N-acetylneuraminate lyase	nanA	sp|P0A6L4|NANA_ECOLI N-acetylneuraminate lyase OS=Escherichia coli (strain K12) OX=83333 GN=nanA PE=1 SV=2	15	15	15	13	12	323.31	32.593	297	55.2	1	-0.478005	-0.485539	0.71797	0.71423	9.85602	9.89846	3872399872	3305799936	4418999808	3496199936	0.12509	0.268497
158	P0A6L9	Co-chaperone protein HscB	hscB	sp|P0A6L9|HSCB_ECOLI Co-chaperone protein HscB OS=Escherichia coli (strain K12) OX=83333 GN=hscB PE=1 SV=1	3	3	3	2	3	10.322	20.137	171	18.1	1	0.192952	-0.0859101	1.1431	0.94219	8.47081	8.66339	172370000	123300000	150000000	310670016	0.53843	0.659569
159	P0A6M8	Elongation factor G	fusA	sp|P0A6M8|EFG_ECOLI Elongation factor G OS=Escherichia coli (strain K12) OX=83333 GN=fusA PE=1 SV=2	94	94	94	87	83	323.31	77.58	704	97.9	1	0.103934	-0.0131158	1.0747	0.99095	11.6963	11.8506	249009995776	247920001024	366369996800	342609985536	0.837485	0.884672	647
160	P0A6N4	Elongation factor P	efp	sp|P0A6N4|EFP_ECOLI Elongation factor P OS=Escherichia coli (strain K12) OX=83333 GN=efp PE=1 SV=2	25	25	25	23	22	323.31	20.591	188	91	1	-0.0227567	0.0067647	0.98435	1.0047	10.5402	10.7751	17845999616	16839999488	31229999104	28344999936	0.983228	0.988775
161	P0A6N8	Elongation factor P-like protein	yeiP	sp|P0A6N8|EFPL_ECOLI Elongation factor P-like protein OS=Escherichia coli (strain K12) OX=83333 GN=yeiP PE=1 SV=1	11	11	11	8	9	253.81	21.532	190	58.9	1	0.0124972	0.303109	1.0087	1.2338	9.77587	10.0611	3198400000	2770200064	5335799808	6175000064	0.454035	0.587863
162	P0A6P1	Elongation factor Ts	tsf	sp|P0A6P1|EFTS_ECOLI Elongation factor Ts OS=Escherichia coli (strain K12) OX=83333 GN=tsf PE=1 SV=2	49	49	49	45	44	323.31	30.423	283	95.8	1	-0.0454315	-0.151586	0.969	0.90026	11.4598	11.6411	147439992832	140850003968	226939994112	210699993088	0.864335	0.905256	280;283
163	P0A6P5	GTPase Der	der	sp|P0A6P5|DER_ECOLI GTPase Der OS=Escherichia coli (strain K12) OX=83333 GN=der PE=1 SV=1	16	16	16	9	13	75.722	55.035	490	34.7	1	-0.0497705	-0.0363335	0.96609	0.97513	9.58537	9.80322	2188600064	1660600064	3566000128	2790500096	1	0.998386
164	P0A6P7	Probable GTP-binding protein EngB	engB	sp|P0A6P7|ENGB_ECOLI Probable GTP-binding protein EngB OS=Escherichia coli (strain K12) OX=83333 GN=engB PE=1 SV=1	7	7	7	6	5	161.59	23.561	210	44.3	1	-0.0750336	0.335598	0.94932	1.2619	9.27121	9.25781	1026200000	841070016	917020032	893529984	0.34256	0.492277
165	P0A6P9	Enolase	eno	sp|P0A6P9|ENO_ECOLI Enolase OS=Escherichia coli (strain K12) OX=83333 GN=eno PE=1 SV=2	59	59	59	53	56	323.31	45.654	432	88.7	1	-0.0442408	-0.199835	0.9698	0.87065	11.3368	11.5774	111700000768	105470001152	193889992704	183989993472	0.787723	0.848003	42;43;45
166	P0A6Q3	3-hydroxydecanoyl-[acyl-carrier-protein] dehydratase	fabA	sp|P0A6Q3|FABA_ECOLI 3-hydroxydecanoyl-[acyl-carrier-protein] dehydratase OS=Escherichia coli (strain K12) OX=83333 GN=fabA PE=1 SV=2	13	13	13	11	12	323.31	18.969	172	61.6	1	-0.130018	0.166073	0.91382	1.122	10.5661	10.8071	18553999360	18265999360	28408000512	35721998336	0.599873	0.710124
167	P0A6Q6	3-hydroxyacyl-[acyl-carrier-protein] dehydratase FabZ	fabZ	sp|P0A6Q6|FABZ_ECOLI 3-hydroxyacyl-[acyl-carrier-protein] dehydratase FabZ OS=Escherichia coli (strain K12) OX=83333 GN=fabZ PE=1 SV=1	15	15	15	14	11	189.44	17.033	151	66.9	1	-0.0423974	-0.28685	0.97104	0.81969	10.2489	10.4419	9263399936	8472999936	14529999872	13130000384	0.613452	0.717949
168	P0A6R0	3-oxoacyl-[acyl-carrier-protein] synthase 3	fabH	sp|P0A6R0|FABH_ECOLI Beta-ketoacyl-[acyl-carrier-protein] synthase III OS=Escherichia coli (strain K12) OX=83333 GN=fabH PE=1 SV=1	13	13	13	10	9	101.64	33.515	317	64.7	1	-0.111181	0.0167816	0.92583	1.0117	9.81693	9.86592	3412100096	3148300032	3880199936	3463600128	0.90497	0.935311
169	P0A6R3	DNA-binding protein Fis	fis	sp|P0A6R3|FIS_ECOLI DNA-binding protein Fis OS=Escherichia coli (strain K12) OX=83333 GN=fis PE=1 SV=1	9	9	9	7	6	323.31	11.24	98	75.5	1	-0.466377	-0.4504	0.72378	0.73184	10.0487	9.65621	5592699904	5592699904	2265600000	2265600000	0.139402	0.285137	12;14;15;18
170	P0A6S7	Glycerol-3-phosphate dehydrogenase [NAD(P)+]	gpsA	sp|P0A6S7|GPDA_ECOLI Glycerol-3-phosphate dehydrogenase [NAD(P)+] OS=Escherichia coli (strain K12) OX=83333 GN=gpsA PE=3 SV=1	3	3	3	1	2	4.1444	36.361	339	11.5	1	NaN	-2.50201	NaN	0.17653	NaN	8.67384	0	0	301409984	170480000	NaN	NaN
171	P0A6T1;CON__Q3ZBD7	Glucose-6-phosphate isomerase	pgi	sp|P0A6T1|G6PI_ECOLI Glucose-6-phosphate isomerase OS=Escherichia coli (strain K12) OX=83333 GN=pgi PE=1 SV=1	45;1	45;1	45;1	39	35	323.31	61.529	549;557	76.9	2	-0.0576018	0.134484	0.96086	1.0977	10.6439	10.7768	22084999168	21962000384	32838000640	26972000256	0.786093	0.844192	212
172	P0A6T3	Galactokinase	galK	sp|P0A6T3|GAL1_ECOLI Galactokinase OS=Escherichia coli (strain K12) OX=83333 GN=galK PE=1 SV=2	6	6	6	5	4	169.74	41.442	382	19.9	1	-1.24445	-0.593746	0.42207	0.66262	8.90669	8.69638	582300032	224360000	392440000	104590000	0.00430912	0.0298205
173	P0A6T5	GTP cyclohydrolase 1	folE	sp|P0A6T5|GCH1_ECOLI GTP cyclohydrolase 1 OS=Escherichia coli (strain K12) OX=83333 GN=folE PE=1 SV=2	5	5	5	4	5	18.069	24.83	222	25.2	1	-0.229704	-0.29862	0.85281	0.81303	8.99802	9.27989	569310016	426140000	1216400000	688600000	0.53066	0.653537
174	P0A6T9	Glycine cleavage system H protein	gcvH	sp|P0A6T9|GCSH_ECOLI Glycine cleavage system H protein OS=Escherichia coli (strain K12) OX=83333 GN=gcvH PE=1 SV=2	1	1	1	1	0	5.3562	13.811	129	20.2	1	-0.575809	NaN	0.67091	NaN	8.33834	NaN	108970000	108970000	0	0	NaN	NaN
175	P0A6U3	tRNA uridine 5-carboxymethylaminomethyl modification enzyme MnmG	mnmG	sp|P0A6U3|MNMG_ECOLI tRNA uridine 5-carboxymethylaminomethyl modification enzyme MnmG OS=Escherichia coli (strain K12) OX=83333 GN=mnmG PE=1 SV=1	4	4	4	4	4	13.418	69.52	629	13.2	1	0.124461	-0.147026	1.0901	0.90311	8.95092	9.29352	419729984	473409984	1124600064	841089984	0.642696	0.74129
176	P0A6U5	Ribosomal RNA small subunit methyltransferase G	rsmG	sp|P0A6U5|RSMG_ECOLI Ribosomal RNA small subunit methyltransferase G OS=Escherichia coli (strain K12) OX=83333 GN=rsmG PE=1 SV=1	4	4	4	4	4	48.755	23.431	207	23.2	1	0.907121	-0.370098	1.8753	0.77373	8.79789	9.14123	463929984	163970000	806780032	577510016	0.00500242	0.032889
177	P0A6V8	Glucokinase	glk	sp|P0A6V8|GLK_ECOLI Glucokinase OS=Escherichia coli (strain K12) OX=83333 GN=glk PE=1 SV=1	2	2	2	2	2	1.8339	34.723	321	10.3	1	0.067088	0.0462816	1.0476	1.0326	8.01222	9.82109	92488000	10366000	3328199936	3295300096	0.886486	0.920845
178	P0A6W5	Transcription elongation factor GreA	greA	sp|P0A6W5|GREA_ECOLI Transcription elongation factor GreA OS=Escherichia coli (strain K12) OX=83333 GN=greA PE=1 SV=1	12	12	12	10	12	323.31	17.641	158	83.5	1	-0.0538531	-0.100237	0.96336	0.93288	10.1658	10.2254	7351300096	7296799744	9912299520	6891599872	0.973027	0.979298
179	P0A6W9	Glutamate--cysteine ligase	gshA	sp|P0A6W9|GSH1_ECOLI Glutamate--cysteine ligase OS=Escherichia coli (strain K12) OX=83333 GN=gshA PE=1 SV=1	4	4	4	2	4	110.87	58.269	518	10.4	1	-0.186557	-0.0188488	0.8787	0.98702	8.25325	9.10313	94530000	84633000	691240000	576790016	0.795144	0.854394
180	P0A6X3	RNA-binding protein Hfq	hfq	sp|P0A6X3|HFQ_ECOLI RNA-binding protein Hfq OS=Escherichia coli (strain K12) OX=83333 GN=hfq PE=1 SV=2	8	8	8	8	5	323.31	11.166	102	99	1	0.000576886	0.0440444	1.0004	1.031	10.2965	10.3232	9730499584	10060999680	10028999680	11020000256	0.947339	0.962264	87;88
181	P0A6X7	Integration host factor subunit alpha	ihfA	sp|P0A6X7|IHFA_ECOLI Integration host factor subunit alpha OS=Escherichia coli (strain K12) OX=83333 GN=ihfA PE=1 SV=1	6	6	6	4	5	77.414	11.354	99	58.6	1	0.210139	0.0126402	1.1568	1.0088	9.57265	9.83596	2358099968	1380000000	3427099904	3427099904	0.594498	0.705308
182	P0A6Y1	Integration host factor subunit beta	ihfB	sp|P0A6Y1|IHFB_ECOLI Integration host factor subunit beta OS=Escherichia coli (strain K12) OX=83333 GN=ihfB PE=1 SV=1	8	8	8	6	6	102.21	10.651	94	71.3	1	0.0586628	0.213129	1.0415	1.1592	9.79587	10.0993	3058500096	3191300096	5261799936	7308299776	0.697993	0.783463
183	P0A6Y5	33 kDa chaperonin	hslO	sp|P0A6Y5|HSLO_ECOLI 33 kDa chaperonin OS=Escherichia coli (strain K12) OX=83333 GN=hslO PE=1 SV=1	9	9	9	9	4	323.31	32.534	292	31.2	1	-0.310522	0.261952	0.80635	1.1991	9.31836	8.58224	1057299968	1024099968	115860000	266300000	0.190248	0.345281
184	P0A6Y8;P77319	Chaperone protein DnaK	dnaK	sp|P0A6Y8|DNAK_ECOLI Chaperone protein DnaK OS=Escherichia coli (strain K12) OX=83333 GN=dnaK PE=1 SV=2	60;1	60;1	58;0	54	55	323.31	69.114	638;556	87.1	2	-0.00365461	0.0204844	0.99747	1.0143	11.3372	11.4866	109010001920	108349997056	159889997824	146719997952	0.975547	0.980869	504;505
185	P0A6Z1	Chaperone protein HscA	hscA	sp|P0A6Z1|HSCA_ECOLI Chaperone protein HscA OS=Escherichia coli (strain K12) OX=83333 GN=hscA PE=1 SV=1	8	7	7	5	6	264.17	65.652	616	16.2	1	-0.0505771	0.274649	0.96555	1.2097	8.8834	9.51742	448700000	315840000	1487200000	1804499968	0.494215	0.626929
186	P0A6Z3	Chaperone protein HtpG	htpG	sp|P0A6Z3|HTPG_ECOLI Chaperone protein HtpG OS=Escherichia coli (strain K12) OX=83333 GN=htpG PE=1 SV=1	52	52	52	44	43	323.31	71.422	624	73.6	1	-0.235875	0.0227584	0.84917	1.0159	10.7107	10.8969	25698000896	25666000896	40112001024	38752002048	0.573044	0.685507	500
187	P0A705;P0A705-3;P0A705-2	Translation initiation factor IF-2	infB	sp|P0A705|IF2_ECOLI Translation initiation factor IF-2 OS=Escherichia coli (strain K12) OX=83333 GN=infB PE=1 SV=1;sp|P0A705-3|IF2_ECOLI Isoform Beta of Translation initiation factor IF-2 OS=Escherichia coli (strain K12) OX=83333 GN=infB;sp|P0A705-2|IF2_E	61;51;51	61;51;51	61;51;51	54	50	323.31	97.349	890;726;733	76.1	3	-0.023827	-0.133084	0.98362	0.91188	10.8493	11.0274	35520000000	35156000768	56183001088	50333999104	0.906658	0.936772	294
188	P0A707	Translation initiation factor IF-3;Translation initiation factor IF-3, N-terminally processed;Translation initiation factor IF-3S	infC	sp|P0A707|IF3_ECOLI Translation initiation factor IF-3 OS=Escherichia coli (strain K12) OX=83333 GN=infC PE=1 SV=1	13	13	13	12	8	323.31	20.564	180	81.7	1	-0.122319	-0.229568	0.91871	0.85289	10.4332	10.7395	13735999488	13377000448	30119000064	24771000320	0.738815	0.812387
189	P0A715	2-dehydro-3-deoxyphosphooctonate aldolase	kdsA	sp|P0A715|KDSA_ECOLI 2-dehydro-3-deoxyphosphooctonate aldolase OS=Escherichia coli (strain K12) OX=83333 GN=kdsA PE=1 SV=1	15	15	15	15	13	209.39	30.832	284	51.1	1	0.0739573	0.0382958	1.0526	1.0269	10.0043	10.1573	5118000128	4981899776	6511200256	7852199936	0.886486	0.920845
190	P0A717	Ribose-phosphate pyrophosphokinase	prs	sp|P0A717|KPRS_ECOLI Ribose-phosphate pyrophosphokinase OS=Escherichia coli (strain K12) OX=83333 GN=prs PE=1 SV=2	10	10	10	10	6	323.31	34.218	315	45.4	1	-0.162686	-0.294898	0.89336	0.81513	9.81189	9.88356	3192900096	3291800064	3864999936	3783200000	0.577244	0.690145
191	P0A722	Acyl-[acyl-carrier-protein]--UDP-N-acetylglucosamine O-acyltransferase	lpxA	sp|P0A722|LPXA_ECOLI Acyl-[acyl-carrier-protein]--UDP-N-acetylglucosamine O-acyltransferase OS=Escherichia coli (strain K12) OX=83333 GN=lpxA PE=1 SV=1	6	6	6	5	5	323.31	28.08	262	40.1	1	0.00460933	0.0522768	1.0032	1.0369	9.50974	9.44556	1050600000	2183399936	1451000064	1338700032	0.947339	0.962264
192	P0A731	Methylglyoxal synthase	mgsA	sp|P0A731|MGSA_ECOLI Methylglyoxal synthase OS=Escherichia coli (strain K12) OX=83333 GN=mgsA PE=1 SV=1	6	6	6	6	3	34.665	16.918	152	52.6	1	0.0261627	0.210015	1.0183	1.1567	9.38383	9.5753	1285500032	1134599936	1880499968	1880499968	0.695766	0.781217
193	P0A734	Cell division topological specificity factor	minE	sp|P0A734|MINE_ECOLI Cell division topological specificity factor OS=Escherichia coli (strain K12) OX=83333 GN=minE PE=1 SV=1	5	5	5	5	5	103.98	10.235	88	54.5	1	-0.149889	-0.384395	0.90132	0.7661	9.28357	9.42098	1186200064	734979968	1491500032	1144700032	0.421715	0.563319
194	P0A738	Cyclic pyranopterin monophosphate synthase accessory protein	moaC	sp|P0A738|MOAC_ECOLI Cyclic pyranopterin monophosphate synthase OS=Escherichia coli (strain K12) OX=83333 GN=moaC PE=1 SV=2	3	3	3	2	3	48.396	17.467	161	29.8	1	0.142348	0.711054	1.1037	1.637	8.52319	8.81473	200100000	133470000	375300000	277430016	0.0659611	0.182635
195	P0A746	Peptide methionine sulfoxide reductase MsrB	msrB	sp|P0A746|MSRB_ECOLI Peptide methionine sulfoxide reductase MsrB OS=Escherichia coli (strain K12) OX=83333 GN=msrB PE=1 SV=1	3	3	3	3	1	22.197	15.451	137	29.2	1	-0.714988	NaN	0.60921	NaN	8.66398	NaN	288420000	172880000	0	0	NaN	NaN
196	P0A749	UDP-N-acetylglucosamine 1-carboxyvinyltransferase	murA	sp|P0A749|MURA_ECOLI UDP-N-acetylglucosamine 1-carboxyvinyltransferase OS=Escherichia coli (strain K12) OX=83333 GN=murA PE=1 SV=1	10	10	10	9	7	44.18	44.817	419	29.8	1	-0.0736969	-0.0217165	0.9502	0.98506	9.43323	9.72406	1253100032	1458499968	2924100096	2373299968	0.991556	0.991958
197	P0A759	Glucosamine-6-phosphate deaminase	nagB	sp|P0A759|NAGB_ECOLI Glucosamine-6-phosphate deaminase OS=Escherichia coli (strain K12) OX=83333 GN=nagB PE=1 SV=1	7	7	7	4	4	32.148	29.774	266	42.1	1	-0.249599	0.342669	0.84113	1.2681	8.82468	9.11465	387020000	280830016	556329984	745790016	0.191385	0.346205
198	P0A763	Nucleoside diphosphate kinase	ndk	sp|P0A763|NDK_ECOLI Nucleoside diphosphate kinase OS=Escherichia coli (strain K12) OX=83333 GN=ndk PE=1 SV=2	19	19	19	16	15	149.88	15.463	143	99.3	1	0.217851	0.175684	1.163	1.1295	10.2835	10.4056	10001999872	9205600256	13118999552	12325000192	0.551506	0.669236
199	P0A780	N utilization substance protein B	nusB	sp|P0A780|NUSB_ECOLI Transcription antitermination protein NusB OS=Escherichia coli (strain K12) OX=83333 GN=nusB PE=1 SV=1	7	7	7	6	5	39.695	15.689	139	47.5	1	-0.30365	-0.452669	0.8102	0.73069	9.47773	9.67186	1544999936	1459200000	2352499968	2344900096	0.245366	0.400781
200	P0A784	Oligoribonuclease	orn	sp|P0A784|ORN_ECOLI Oligoribonuclease OS=Escherichia coli (strain K12) OX=83333 GN=orn PE=1 SV=2	4	4	4	4	2	20.927	20.815	181	37.6	1	-0.0252358	1.10762	0.98266	2.1549	9.17254	8.79147	739660032	748129984	154530000	464150016	0.0185297	0.0832158
201	P0A794	Pyridoxine 5-phosphate synthase	pdxJ	sp|P0A794|PDXJ_ECOLI Pyridoxine 5-phosphate synthase OS=Escherichia coli (strain K12) OX=83333 GN=pdxJ PE=1 SV=2	8	8	8	6	6	138.14	26.384	243	39.1	1	0.301705	-0.271722	1.2326	0.82833	9.58784	9.36478	570369984	3300800000	1145400064	1170800000	0.15741	0.307222
202	P0A796	ATP-dependent 6-phosphofructokinase isozyme 1	pfkA	sp|P0A796|PFKA_ECOLI ATP-dependent 6-phosphofructokinase isozyme 1 OS=Escherichia coli (strain K12) OX=83333 GN=pfkA PE=1 SV=1	9	9	9	7	8	203.09	34.842	320	35.6	1	0.1141	-0.125777	1.0823	0.91651	9.63094	9.73261	2137500032	2137500032	3083300096	2319399936	0.642696	0.74129
203	P0A799	Phosphoglycerate kinase	pgk	sp|P0A799|PGK_ECOLI Phosphoglycerate kinase OS=Escherichia coli (strain K12) OX=83333 GN=pgk PE=1 SV=2	52	52	52	44	45	323.31	41.118	387	95.3	1	-0.0815374	-0.107663	0.94505	0.92809	11.1492	11.3887	71300997120	69683003392	119529996288	125189996544	0.970338	0.976163
204	P0A7A2	Probable phosphoglycerate mutase GpmB	gpmB	sp|P0A7A2|GPMB_ECOLI Probable phosphoglycerate mutase GpmB OS=Escherichia coli (strain K12) OX=83333 GN=gpmB PE=3 SV=1	3	3	3	3	3	58.445	24.065	215	22.3	1	-0.0890065	0.236095	0.94017	1.1778	8.6944	9.01575	179950000	314820000	384609984	652310016	0.520242	0.644185
205	P0A7A7	Glycerol-3-phosphate acyltransferase	plsB	sp|P0A7A7|PLSB_ECOLI Glycerol-3-phosphate acyltransferase OS=Escherichia coli (strain K12) OX=83333 GN=plsB PE=1 SV=2	4	4	4	1	3	4.8764	91.38	807	6.1	1	-0.168658	0.205643	0.88967	1.1532	8.53035	8.34982	169560000	169560000	111890000	111890000	0.453548	0.587131
206	P0A7A9	Inorganic pyrophosphatase	ppa	sp|P0A7A9|IPYR_ECOLI Inorganic pyrophosphatase OS=Escherichia coli (strain K12) OX=83333 GN=ppa PE=1 SV=2	15	15	15	15	7	292.63	19.703	176	69.9	1	-0.597322	-0.675489	0.66098	0.62612	10.5203	9.66835	17400000512	15736999936	2768300032	1891299968	0.0457045	0.146795
207	P0A7B5	Glutamate 5-kinase	proB	sp|P0A7B5|PROB_ECOLI Glutamate 5-kinase OS=Escherichia coli (strain K12) OX=83333 GN=proB PE=1 SV=1	4	4	4	2	4	44.093	39.056	367	15.8	1	0.256286	-0.0664878	1.1944	0.95496	8.71985	9.08914	278769984	245860000	668640000	559200000	0.427759	0.569478
208	P0A7B8	ATP-dependent protease subunit HslV	hslV	sp|P0A7B8|HSLV_ECOLI ATP-dependent protease subunit HslV OS=Escherichia coli (strain K12) OX=83333 GN=hslV PE=1 SV=2	8	8	8	7	7	323.31	19.093	176	54	1	-0.273727	0.145221	0.82718	1.1059	9.70072	9.78449	2510099968	2510099968	3044100096	3044100096	0.349848	0.502904
209	P0A7C2	LexA repressor	lexA	sp|P0A7C2|LEXA_ECOLI LexA repressor OS=Escherichia coli (strain K12) OX=83333 GN=lexA PE=1 SV=1	2	2	2	1	2	6.8644	22.357	202	11.9	1	2.29954	-0.046474	4.923	0.9683	8.20838	8.33151	124730000	36848000	18301000	196240000	0.00408794	0.0285308
210	P0A7D4	Adenylosuccinate synthetase	purA	sp|P0A7D4|PURA_ECOLI Adenylosuccinate synthetase OS=Escherichia coli (strain K12) OX=83333 GN=purA PE=1 SV=2	40	40	40	38	34	323.31	47.344	432	83.8	1	-0.159895	-0.273012	0.89509	0.82759	10.8835	11.0433	38988001280	37485998080	55695998976	54786998272	0.65437	0.751756
211	P0A7D7	Phosphoribosylaminoimidazole-succinocarboxamide synthase	purC	sp|P0A7D7|PUR7_ECOLI Phosphoribosylaminoimidazole-succinocarboxamide synthase OS=Escherichia coli (strain K12) OX=83333 GN=purC PE=1 SV=1	7	7	7	5	6	210.81	26.995	237	32.9	1	0.395721	0.196607	1.3156	1.146	9.37698	9.61903	1297699968	1084499968	1607800064	2551600128	0.282647	0.437662
212	P0A7E1	Dihydroorotate dehydrogenase (quinone)	pyrD	sp|P0A7E1|PYRD_ECOLI Dihydroorotate dehydrogenase (quinone) OS=Escherichia coli (strain K12) OX=83333 GN=pyrD PE=1 SV=1	2	2	2	2	0	4.2193	36.774	336	7.1	1	-0.151314	NaN	0.90043	NaN	8.42367	NaN	154840000	110420000	0	0	NaN	NaN
213	P0A7E5	CTP synthase	pyrG	sp|P0A7E5|PYRG_ECOLI CTP synthase OS=Escherichia coli (strain K12) OX=83333 GN=pyrG PE=1 SV=2	36	36	36	32	29	323.31	60.373	545	72.1	1	-0.0326248	-0.155566	0.97764	0.89778	10.4628	10.5979	14798000128	14229000192	21403000832	18215999488	0.864335	0.905256
214	P0A7E9	Uridylate kinase	pyrH	sp|P0A7E9|PYRH_ECOLI Uridylate kinase OS=Escherichia coli (strain K12) OX=83333 GN=pyrH PE=1 SV=2	7	7	7	5	7	66.372	25.97	241	33.6	1	-0.143548	-0.199653	0.90529	0.87076	9.63969	9.79339	2180999936	2180999936	3270700032	2943600128	0.807349	0.863477	17
215	P0A7F6	S-adenosylmethionine decarboxylase proenzyme;S-adenosylmethionine decarboxylase beta chain;S-adenosylmethionine decarboxylase alpha chain	speD	sp|P0A7F6|SPED_ECOLI S-adenosylmethionine decarboxylase proenzyme OS=Escherichia coli (strain K12) OX=83333 GN=speD PE=1 SV=1	3	3	3	3	2	24.347	30.384	264	15.2	1	-0.243113	-0.353266	0.84492	0.78281	9.26281	9.29005	993059968	838449984	1094400000	855649984	0.44812	0.584955
216	P0A7F9	S-adenosylmethionine:tRNA ribosyltransferase-isomerase	queA	sp|P0A7F9|QUEA_ECOLI S-adenosylmethionine:tRNA ribosyltransferase-isomerase OS=Escherichia coli (strain K12) OX=83333 GN=queA PE=1 SV=1	4	4	4	4	1	20.431	39.43	356	18	1	-0.117662	-0.13378	0.92168	0.91144	9.3406	8.67728	1141299968	1049500032	237820000	237820000	0.92504	0.945664
217	P0A7G2	Ribosome-binding factor A	rbfA	sp|P0A7G2|RBFA_ECOLI 30S ribosome-binding factor OS=Escherichia coli (strain K12) OX=83333 GN=rbfA PE=1 SV=2	9	9	9	8	8	127.02	15.154	133	75.2	1	-0.0111518	0.0113525	0.9923	1.0079	9.88959	10.0791	4376399872	3378800128	6835200000	5163599872	0.983228	0.988775
218	P0A7G6	Protein RecA	recA	sp|P0A7G6|RECA_ECOLI Protein RecA OS=Escherichia coli (strain K12) OX=83333 GN=recA PE=1 SV=2	20	20	20	18	16	323.31	37.973	353	61.2	1	0.258941	0.122739	1.1966	1.0888	9.98168	10.3512	5362800128	4224199936	12097000448	10353999872	0.519345	0.641669
219	P0A7I4	Peptide chain release factor 3	prfC	sp|P0A7I4|RF3_ECOLI Peptide chain release factor RF3 OS=Escherichia coli (strain K12) OX=83333 GN=prfC PE=1 SV=2	21	21	21	17	20	323.31	59.573	529	37.8	1	-0.203236	-0.0762955	0.8686	0.94849	9.93545	10.1851	4453499904	4165400064	8223300096	7091299840	0.777165	0.842937
220	P0A7J0	3,4-dihydroxy-2-butanone 4-phosphate synthase	ribB	sp|P0A7J0|RIBB_ECOLI 3,4-dihydroxy-2-butanone 4-phosphate synthase OS=Escherichia coli (strain K12) OX=83333 GN=ribB PE=1 SV=1	3	3	3	3	0	9.227	23.353	217	16.1	1	-1.2042	NaN	0.43401	NaN	8.63851	NaN	412820000	22202000	0	0	NaN	NaN
221	P0A7J3	50S ribosomal protein L10	rplJ	sp|P0A7J3|RL10_ECOLI Large ribosomal subunit protein uL10 OS=Escherichia coli (strain K12) OX=83333 GN=rplJ PE=1 SV=2	30	30	30	28	25	323.31	17.711	165	93.9	1	0.0292761	-0.195699	1.0205	0.87315	11.1272	11.4236	67107000320	66929000448	149190000640	116010000384	0.687785	0.773381
222	P0A7J7	50S ribosomal protein L11	rplK	sp|P0A7J7|RL11_ECOLI Large ribosomal subunit protein uL11 OS=Escherichia coli (strain K12) OX=83333 GN=rplK PE=1 SV=2	17	17	17	16	16	323.31	14.875	142	81	1	0.062398	-0.00301835	1.0442	0.99791	10.9706	11.1387	48972001280	44482998272	70864003072	66760998912	0.895001	0.923714	102
223	P0A7K2	50S ribosomal protein L7/L12	rplL	sp|P0A7K2|RL7_ECOLI Large ribosomal subunit protein bL12 OS=Escherichia coli (strain K12) OX=83333 GN=rplL PE=1 SV=2	24	24	24	23	18	323.31	12.295	121	99.2	1	-0.478909	0.423847	0.71752	1.3415	11.2989	11.0111	105959997440	93073997824	53889998848	48695001088	0.0421408	0.140444
224	P0A7K6	50S ribosomal protein L19	rplS	sp|P0A7K6|RL19_ECOLI Large ribosomal subunit protein bL19 OS=Escherichia coli (strain K12) OX=83333 GN=rplS PE=1 SV=2	12	12	12	12	10	323.31	13.133	115	83.5	1	0.0666747	0.00690831	1.0473	1.0048	11.2593	11.4423	91341996032	90335002624	144660004864	132229996544	0.895001	0.923714
225	P0A7L0	50S ribosomal protein L1	rplA	sp|P0A7L0|RL1_ECOLI Large ribosomal subunit protein uL1 OS=Escherichia coli (strain K12) OX=83333 GN=rplA PE=1 SV=2	31	31	31	26	28	323.31	24.729	234	93.2	1	-0.250354	-0.33228	0.84069	0.79428	11.2896	11.4402	97752997888	97038000128	146149998592	129369997312	0.44812	0.584955	232
226	P0A7L3	50S ribosomal protein L20	rplT	sp|P0A7L3|RL20_ECOLI Large ribosomal subunit protein bL20 OS=Escherichia coli (strain K12) OX=83333 GN=rplT PE=1 SV=2	12	12	12	12	8	125.46	13.497	118	73.7	1	-0.0140042	-0.122319	0.99034	0.91871	10.9309	11.1175	43393998848	41886998528	69230002176	61846999040	0.906658	0.936772
227	P0A7L8	50S ribosomal protein L27	rpmA	sp|P0A7L8|RL27_ECOLI Large ribosomal subunit protein bL27 OS=Escherichia coli (strain K12) OX=83333 GN=rpmA PE=1 SV=2	5	5	5	5	4	307.32	9.1244	85	52.9	1	0.117961	-1.58027	1.0852	0.33442	10.9041	11.0257	40095997952	40095997952	57765998592	48334999552	0.0081328	0.0469753
228	P0A7M2	50S ribosomal protein L28	rpmB	sp|P0A7M2|RL28_ECOLI Large ribosomal subunit protein bL28 OS=Escherichia coli (strain K12) OX=83333 GN=rpmB PE=1 SV=2	13	13	13	10	12	323.31	9.0064	78	97.4	1	0.16221	0.00403388	1.119	1.0028	10.9935	11.0395	49927999488	48590999552	65204998144	44306001920	0.702936	0.789123
229	P0A7M6	50S ribosomal protein L29	rpmC	sp|P0A7M6|RL29_ECOLI Large ribosomal subunit protein uL29 OS=Escherichia coli (strain K12) OX=83333 GN=rpmC PE=1 SV=1	14	14	14	12	14	323.31	7.2734	63	96.8	1	-0.123324	-0.765744	0.91807	0.58815	10.827	10.7958	32390000640	34757001216	31567998976	30919000064	0.0589069	0.171435
230	P0A7M9	50S ribosomal protein L31	rpmE	sp|P0A7M9|RL31_ECOLI Large ribosomal subunit protein bL31 OS=Escherichia coli (strain K12) OX=83333 GN=rpmE PE=1 SV=1	9	9	9	9	9	323.31	7.871	70	100	1	-0.209829	-1.36394	0.86464	0.38852	10.9817	11.1923	48007000064	47857999872	79403999232	76288999424	0.0183125	0.0826209
231	P0A7N4	50S ribosomal protein L32	rpmF	sp|P0A7N4|RL32_ECOLI Large ribosomal subunit protein bL32 OS=Escherichia coli (strain K12) OX=83333 GN=rpmF PE=1 SV=2	7	7	7	6	4	136.09	6.4463	57	71.9	1	0.23634	-1.18203	1.178	0.44073	10.2999	9.07814	10037999616	9908599808	1009299968	187830000	0.0222578	0.0937223
232	P0A7N9	50S ribosomal protein L33	rpmG	sp|P0A7N9|RL33_ECOLI Large ribosomal subunit protein bL33 OS=Escherichia coli (strain K12) OX=83333 GN=rpmG PE=1 SV=2	7	7	7	7	5	304.95	6.3715	55	72.7	1	-0.0967303	-0.179809	0.93515	0.88282	10.7304	10.9712	33318000640	20433999872	58256998400	35333001216	0.884916	0.919416
233	P0A7P5	50S ribosomal protein L34	rpmH	sp|P0A7P5|RL34_ECOLI Large ribosomal subunit protein bL34 OS=Escherichia coli (strain K12) OX=83333 GN=rpmH PE=1 SV=1	6	6	6	4	6	29.175	5.3803	46	87	1	-0.0632283	0.0469799	0.95712	1.0331	10.2493	10.5176	8889900032	8865800192	16520999936	16410000384	0.919923	0.939713
234	P0A7Q1	50S ribosomal protein L35	rpmI	sp|P0A7Q1|RL35_ECOLI Large ribosomal subunit protein bL35 OS=Escherichia coli (strain K12) OX=83333 GN=rpmI PE=1 SV=2	5	5	5	5	4	36.781	7.2888	65	40	1	-0.0484122	-0.89092	0.967	0.53927	9.71595	10.0655	3183600128	2015800064	6548299776	5078499840	0.0434845	0.143345
235	P0A7Q6	50S ribosomal protein L36	rpmJ	sp|P0A7Q6|RL36_ECOLI Large ribosomal subunit protein bL36A OS=Escherichia coli (strain K12) OX=83333 GN=rpmJ PE=1 SV=1	1	1	1	1	1	17.836	4.3643	38	36.8	1	-0.468611	-1.44532	0.72266	0.36721	8.77398	8.94151	297129984	297129984	596600000	277390016	0.00813004	0.0469491
236	P0A7R1	50S ribosomal protein L9	rplI	sp|P0A7R1|RL9_ECOLI Large ribosomal subunit protein bL9 OS=Escherichia coli (strain K12) OX=83333 GN=rplI PE=1 SV=1	24	24	24	24	20	323.31	15.769	149	100	1	-0.021365	-0.106312	0.9853	0.92896	11.4535	11.6747	144879992832	139219992576	239890006016	232939995136	0.957304	0.968405
237	P0A7R5	30S ribosomal protein S10	rpsJ	sp|P0A7R5|RS10_ECOLI Small ribosomal subunit protein uS10 OS=Escherichia coli (strain K12) OX=83333 GN=rpsJ PE=1 SV=1	11	11	11	11	10	323.31	11.735	103	85.4	1	0.124857	-0.241032	1.0904	0.84614	11.0952	11.292	73588998144	50929000448	121270001664	74613997568	0.439048	0.581392	54
238	P0A7R9	30S ribosomal protein S11	rpsK	sp|P0A7R9|RS11_ECOLI Small ribosomal subunit protein uS11 OS=Escherichia coli (strain K12) OX=83333 GN=rpsK PE=1 SV=2	9	9	9	9	9	323.31	13.845	129	52.7	1	0.0854246	-0.406063	1.061	0.75468	11.0549	11.2505	58111000576	55369998336	89534996480	88479997952	0.196221	0.350895
239	P0A7S3	30S ribosomal protein S12	rpsL	sp|P0A7S3|RS12_ECOLI Small ribosomal subunit protein uS12 OS=Escherichia coli (strain K12) OX=83333 GN=rpsL PE=1 SV=2	9	9	9	8	7	323.31	13.737	124	80.6	1	0.0380147	-0.847414	1.0267	0.55578	10.849	11.0446	35506999296	35130998784	57088999424	53715001344	0.0454219	0.14628
240	P0A7S9	30S ribosomal protein S13	rpsM	sp|P0A7S9|RS13_ECOLI Small ribosomal subunit protein uS13 OS=Escherichia coli (strain K12) OX=83333 GN=rpsM PE=1 SV=2	11	11	11	10	11	323.31	13.099	118	68.6	1	-0.0531644	-0.115879	0.96382	0.92282	11.2819	11.4284	104849997824	86537003008	144359997440	123790000128	0.927512	0.947158
241	P0A7T3	30S ribosomal protein S16	rpsP	sp|P0A7T3|RS16_ECOLI Small ribosomal subunit protein bS16 OS=Escherichia coli (strain K12) OX=83333 GN=rpsP PE=1 SV=1	12	12	12	12	9	287.79	9.1904	82	100	1	-0.0509507	-0.665134	0.9653	0.63063	11.1315	11.1132	66970001408	68403998720	69703999488	60080001024	0.0802569	0.20589
242	P0A7T7	30S ribosomal protein S18	rpsR	sp|P0A7T7|RS18_ECOLI Small ribosomal subunit protein bS18 OS=Escherichia coli (strain K12) OX=83333 GN=rpsR PE=1 SV=2	8	8	8	8	8	323.31	8.9863	75	86.7	1	-0.0321969	-0.0815832	0.97793	0.94502	10.9388	10.874	44121001984	42744000512	45846999040	28977999872	0.973027	0.979298	36
243	P0A7U3	30S ribosomal protein S19	rpsS	sp|P0A7U3|RS19_ECOLI Small ribosomal subunit protein uS19 OS=Escherichia coli (strain K12) OX=83333 GN=rpsS PE=1 SV=2	5	5	5	5	5	101.82	10.43	92	45.7	1	0.0254541	-0.41756	1.0178	0.74869	10.8584	11.0644	39096999936	33078999040	62734999552	53238001664	0.247203	0.403566
244	P0A7U7	30S ribosomal protein S20	rpsT	sp|P0A7U7|RS20_ECOLI Small ribosomal subunit protein bS20 OS=Escherichia coli (strain K12) OX=83333 GN=rpsT PE=1 SV=2	7	7	7	7	6	323.31	9.6843	87	65.5	1	-0.207361	-0.281807	0.86612	0.82256	11.0218	11.2741	52571000832	52571000832	93995999232	93995999232	0.617193	0.719934
245	P0A7V0	30S ribosomal protein S2	rpsB	sp|P0A7V0|RS2_ECOLI Small ribosomal subunit protein uS2 OS=Escherichia coli (strain K12) OX=83333 GN=rpsB PE=1 SV=2	35	35	35	32	31	323.31	26.743	241	95	1	-0.0398294	-0.0655212	0.97277	0.9556	11.5413	11.7073	175350005760	172439994368	256199999488	253509992448	0.997736	0.996775	121
246	P0A7V3	30S ribosomal protein S3	rpsC	sp|P0A7V3|RS3_ECOLI Small ribosomal subunit protein uS3 OS=Escherichia coli (strain K12) OX=83333 GN=rpsC PE=1 SV=2	28	28	28	22	25	323.31	25.983	233	88.8	1	0.0790197	0.271067	1.0563	1.2067	11.2513	11.4473	106769997824	71595999232	168089993216	111989997568	0.549834	0.668348
247	P0A7V8	30S ribosomal protein S4	rpsD	sp|P0A7V8|RS4_ECOLI Small ribosomal subunit protein uS4 OS=Escherichia coli (strain K12) OX=83333 GN=rpsD PE=1 SV=2	25	25	25	23	17	323.31	23.469	206	93.2	1	0.00288247	0.066537	1.002	1.0472	11.2685	11.4098	93719003136	91845001216	133600002048	123320000512	0.947339	0.962264
248	P0A7W1	30S ribosomal protein S5	rpsE	sp|P0A7W1|RS5_ECOLI Small ribosomal subunit protein uS5 OS=Escherichia coli (strain K12) OX=83333 GN=rpsE PE=1 SV=2	22	22	22	21	21	323.31	17.603	167	97.6	1	-0.0595099	-0.0112971	0.95959	0.9922	11.3057	11.4287	97434001408	104730001408	136549998592	131810000896	0.991556	0.991958
249	P0A7W7	30S ribosomal protein S8	rpsH	sp|P0A7W7|RS8_ECOLI Small ribosomal subunit protein uS8 OS=Escherichia coli (strain K12) OX=83333 GN=rpsH PE=1 SV=2	26	26	26	24	23	323.31	14.126	130	99.2	1	0.0557509	-0.425908	1.0394	0.74437	11.3369	11.5738	113229996032	103969996800	198250004480	176589996032	0.229771	0.386224
250	P0A7X3	30S ribosomal protein S9	rpsI	sp|P0A7X3|RS9_ECOLI Small ribosomal subunit protein uS9 OS=Escherichia coli (strain K12) OX=83333 GN=rpsI PE=1 SV=2	23	23	23	21	20	323.31	14.856	130	96.9	1	0.0204844	-0.0933403	1.0143	0.93735	11.2264	11.1268	74294001664	94144004096	68556001280	65359998976	0.896696	0.92805
251	P0A7X6	Ribosome maturation factor RimM	rimM	sp|P0A7X6|RIMM_ECOLI Ribosome maturation factor RimM OS=Escherichia coli (strain K12) OX=83333 GN=rimM PE=1 SV=1	6	6	6	6	5	323.31	20.605	182	33	1	-0.165127	0.0893625	0.89185	1.0639	9.32862	9.42375	1239699968	891480000	1789299968	863779968	0.694204	0.776731
252	P0A7Y0	Ribonuclease 3	rnc	sp|P0A7Y0|RNC_ECOLI Ribonuclease 3 OS=Escherichia coli (strain K12) OX=83333 GN=rnc PE=1 SV=1	5	5	5	4	4	106.23	25.55	226	33.6	1	-0.141207	-0.29658	0.90676	0.81418	9.43207	9.55459	1515800064	1188600064	2344600064	1241200000	0.579446	0.692947
253	P0A7Y8	Ribonuclease P protein component	rnpA	sp|P0A7Y8|RNPA_ECOLI Ribonuclease P protein component OS=Escherichia coli (strain K12) OX=83333 GN=rnpA PE=1 SV=1	1	1	1	1	1	3.3179	13.789	119	13.4	1	-0.356735	NaN	0.78093	NaN	8.29603	NaN	185440000	12271000	0	0	NaN	NaN
254	P0A7Z0	Ribose-5-phosphate isomerase A	rpiA	sp|P0A7Z0|RPIA_ECOLI Ribose-5-phosphate isomerase A OS=Escherichia coli (strain K12) OX=83333 GN=rpiA PE=1 SV=1	15	15	15	13	12	239.31	22.86	219	60.3	1	0.224164	-0.0145724	1.1681	0.98995	9.73532	9.92506	2688199936	2748300032	4519300096	3895899904	0.513136	0.63668
255	P0A7Z4	DNA-directed RNA polymerase subunit alpha	rpoA	sp|P0A7Z4|RPOA_ECOLI DNA-directed RNA polymerase subunit alpha OS=Escherichia coli (strain K12) OX=83333 GN=rpoA PE=1 SV=1	26	26	26	24	22	323.31	36.511	329	82.7	1	-0.0299268	-0.214776	0.97947	0.86168	10.7164	10.8286	25948000256	26096001024	37142999040	30247999488	0.760599	0.831798
256	P0A800	DNA-directed RNA polymerase subunit omega	rpoZ	sp|P0A800|RPOZ_ECOLI DNA-directed RNA polymerase subunit omega OS=Escherichia coli (strain K12) OX=83333 GN=rpoZ PE=1 SV=1	5	5	5	5	3	41.656	10.236	91	58.2	1	-0.404134	0.373954	0.75569	1.2959	9.54673	8.9937	2082000000	1439500032	492800000	492800000	0.0741609	0.196513
257	P0A805	Ribosome-recycling factor	frr	sp|P0A805|RRF_ECOLI Ribosome-recycling factor OS=Escherichia coli (strain K12) OX=83333 GN=frr PE=1 SV=1	19	19	19	13	16	323.31	20.638	185	95.7	1	0.205267	-0.111134	1.1529	0.92586	10.4494	10.6589	13363999744	14780000256	20206000128	25389000704	0.486288	0.61981
258	P0A817	S-adenosylmethionine synthase	metK	sp|P0A817|METK_ECOLI S-adenosylmethionine synthase OS=Escherichia coli (strain K12) OX=83333 GN=metK PE=1 SV=2	31	31	31	29	23	323.31	41.951	384	85.9	1	0.0464211	-0.0818275	1.0327	0.94486	10.5051	10.6484	17675999232	14321999872	23904999424	20600999936	0.854772	0.89832
259	P0A825	Serine hydroxymethyltransferase	glyA	sp|P0A825|GLYA_ECOLI Serine hydroxymethyltransferase OS=Escherichia coli (strain K12) OX=83333 GN=glyA PE=1 SV=1	45	45	45	37	44	323.31	45.316	417	89.9	1	0.138814	0.0514416	1.101	1.0363	10.6555	10.8838	22794000384	22445000704	42077999104	34443001856	0.763092	0.833026
260	P0A830	Aerobic C4-dicarboxylate transport protein	dctA	sp|P0A830|DCTA_ECOLI Aerobic C4-dicarboxylate transport protein OS=Escherichia coli (strain K12) OX=83333 GN=dctA PE=1 SV=1	2	2	2	1	2	21.237	45.436	428	5.6	1	0.519743	-0.125919	1.4337	0.91642	8.2245	8.39373	83844000	83844000	29830000	217760000	0.0814969	0.207451	428
261	P0A832	SsrA-binding protein	smpB	sp|P0A832|SSRP_ECOLI SsrA-binding protein OS=Escherichia coli (strain K12) OX=83333 GN=smpB PE=1 SV=2	1	1	1	0	1	2.7915	18.269	160	5	1	NaN	0.300651	NaN	1.2317	NaN	8.06038	0	0	57458000	57458000	NaN	NaN
262	P0A836	Succinyl-CoA ligase [ADP-forming] subunit beta	sucC	sp|P0A836|SUCC_ECOLI Succinate--CoA ligase [ADP-forming] subunit beta OS=Escherichia coli (strain K12) OX=83333 GN=sucC PE=1 SV=1	20	20	20	19	18	323.31	41.392	388	61.3	1	-0.0801337	-0.0102651	0.94597	0.99291	10.5172	10.5416	10974000128	21923999744	16604999680	18193000448	0.971553	0.97773
263	P0A847	Queuine tRNA-ribosyltransferase	tgt	sp|P0A847|TGT_ECOLI Queuine tRNA-ribosyltransferase OS=Escherichia coli (strain K12) OX=83333 GN=tgt PE=1 SV=1	13	13	13	9	8	162.95	42.593	375	39.7	1	0.0772429	-0.000952496	1.055	0.99934	9.52173	9.73936	1954400000	1370099968	3339899904	2147399936	0.895001	0.923714
264	P0A850	Trigger factor	tig	sp|P0A850|TIG_ECOLI Trigger factor OS=Escherichia coli (strain K12) OX=83333 GN=tig PE=1 SV=1	48	48	48	44	41	323.31	48.192	432	83.6	1	0.00705191	-0.142624	1.0049	0.90587	11.3134	11.5057	103399997440	102370000896	162500001792	157879992320	0.876606	0.909465
265	P0A853	Tryptophanase	tnaA	sp|P0A853|TNAA_ECOLI Tryptophanase OS=Escherichia coli (strain K12) OX=83333 GN=tnaA PE=1 SV=1	26	26	26	19	20	323.31	52.773	471	64.8	1	0.210389	0.0219061	1.157	1.0153	10.1244	10.1485	6836599808	6480300032	7863699968	6214499840	0.594498	0.705308
266	P0A855	Protein TolB	tolB	sp|P0A855|TOLB_ECOLI Tol-Pal system protein TolB OS=Escherichia coli (strain K12) OX=83333 GN=tolB PE=1 SV=1	15	15	15	12	12	323.31	45.955	430	43.3	1	-0.125274	0.0519985	0.91683	1.0367	9.63839	9.79898	2898500096	1450499968	3035599872	3259200000	0.807547	0.864781	427
267	P0A858	Triosephosphate isomerase	tpiA	sp|P0A858|TPIS_ECOLI Triosephosphate isomerase OS=Escherichia coli (strain K12) OX=83333 GN=tpiA PE=1 SV=1	25	25	25	22	23	323.31	26.972	255	87.1	1	0.198243	0.090447	1.1473	1.0647	10.3957	10.4958	12983000064	11886999552	16961000448	14359000064	0.616017	0.71894
268	P0A862	Thiol peroxidase	tpx	sp|P0A862|TPX_ECOLI Thiol peroxidase OS=Escherichia coli (strain K12) OX=83333 GN=tpx PE=1 SV=2	19	19	19	17	18	323.31	17.835	168	92.3	1	0.269991	0.244035	1.2058	1.1843	10.8121	11.048	30797000704	34075000832	58554998784	53120000000	0.438873	0.580683
269	P0A867	Transaldolase A	talA	sp|P0A867|TALA_ECOLI Transaldolase A OS=Escherichia coli (strain K12) OX=83333 GN=talA PE=3 SV=1	8	5	5	5	6	106.75	35.658	316	25.9	1	0.161178	0.119821	1.1182	1.0866	8.80059	8.14977	374550016	257260000	37260000	103920000	0.693215	0.774492
270	P0A870;P0AAL6	Transaldolase B	talB	sp|P0A870|TALB_ECOLI Transaldolase B OS=Escherichia coli (strain K12) OX=83333 GN=talB PE=1 SV=2	46;1	46;1	43;1	42	41	323.31	35.219	317;208	96.2	2	-0.0714061	-0.0259259	0.95171	0.98219	11.0877	11.2834	60336001024	62034001920	94697996288	97359003648	0.991556	0.991958	226;264
271	P0A877	Tryptophan synthase alpha chain	trpA	sp|P0A877|TRPA_ECOLI Tryptophan synthase alpha chain OS=Escherichia coli (strain K12) OX=83333 GN=trpA PE=1 SV=1	1	1	1	0	1	4.5112	28.724	268	4.1	1	NaN	-0.444046	NaN	0.73507	NaN	8.09423	0	0	62115000	62115000	NaN	NaN
272	P0A879	Tryptophan synthase beta chain	trpB	sp|P0A879|TRPB_ECOLI Tryptophan synthase beta chain OS=Escherichia coli (strain K12) OX=83333 GN=trpB PE=1 SV=2	2	2	2	1	1	5.5578	42.983	397	5.3	1	0.0697021	0.0882773	1.0495	1.0631	7.90567	8.06491	74317000	6160000	58061000	58061000	0.859421	0.901086
273	P0A884	Thymidylate synthase	thyA	sp|P0A884|TYSY_ECOLI Thymidylate synthase OS=Escherichia coli (strain K12) OX=83333 GN=thyA PE=1 SV=1	3	3	3	0	3	18.578	30.479	264	17.4	1	NaN	0.00288247	NaN	1.002	NaN	8.84023	0	0	316160000	376030016	NaN	NaN
274	P0A887	Ubiquinone/menaquinone biosynthesis C-methyltransferase UbiE	ubiE	sp|P0A887|UBIE_ECOLI Ubiquinone/menaquinone biosynthesis C-methyltransferase UbiE OS=Escherichia coli (strain K12) OX=83333 GN=ubiE PE=1 SV=1	5	5	5	5	4	61.926	28.073	251	24.3	1	-0.398475	-0.0839208	0.75866	0.94349	9.15633	9.37535	735539968	697750016	1122800000	1250499968	0.276623	0.430902
275	P0A8A0	Probable transcriptional regulatory protein YebC	yebC	sp|P0A8A0|YEBC_ECOLI Probable transcriptional regulatory protein YebC OS=Escherichia coli (strain K12) OX=83333 GN=yebC PE=1 SV=1	17	17	17	15	16	323.31	26.422	246	71.1	1	-0.0243698	0.0564447	0.98325	1.0399	10.2709	10.3935	10325999616	8333599744	14716000256	10030000128	0.948587	0.963794
276	P0A8A2	Probable transcriptional regulatory protein YeeN	yeeN	sp|P0A8A2|YEEN_ECOLI Probable transcriptional regulatory protein YeeN OS=Escherichia coli (strain K12) OX=83333 GN=yeeN PE=1 SV=1	12	12	12	10	12	278.07	25.867	238	44.1	1	-0.169891	-0.0998346	0.88891	0.93314	9.60785	9.93616	1922599936	2131100032	4037700096	4595200000	0.832418	0.881978
277	P0A8A8	Ribosome maturation factor RimP	rimP	sp|P0A8A8|RIMP_ECOLI Ribosome maturation factor RimP OS=Escherichia coli (strain K12) OX=83333 GN=rimP PE=1 SV=2	4	4	4	3	3	14.526	16.651	150	22.7	1	-0.336719	-0.0079277	0.79184	0.99452	9.29281	9.4269	947089984	1015400000	1391299968	1281100032	0.380278	0.526442
278	P0A8B2	UPF0115 protein YfcN	yfcN	sp|P0A8B2|YFCN_ECOLI UPF0115 protein YfcN OS=Escherichia coli (strain K12) OX=83333 GN=yfcN PE=3 SV=1	1	1	1	0	1	2.6839	21.013	183	6.6	1	NaN	-0.0926324	NaN	0.93781	NaN	8.23779	0	0	86449000	86449000	NaN	NaN
279	P0A8B5	Nucleoid-associated protein YbaB	ybaB	sp|P0A8B5|YBAB_ECOLI Nucleoid-associated protein YbaB OS=Escherichia coli (strain K12) OX=83333 GN=ybaB PE=1 SV=1	7	7	6	6	6	323.31	12.015	109	87.2	1	-0.0156221	-0.285161	0.98923	0.82065	9.96745	10.1287	4905399808	4372400128	6689299968	6759799808	0.585962	0.694826
280	P0A8D0	Transcriptional repressor NrdR	nrdR	sp|P0A8D0|NRDR_ECOLI Transcriptional repressor NrdR OS=Escherichia coli (strain K12) OX=83333 GN=nrdR PE=1 SV=1	4	4	4	3	2	20.325	17.229	149	35.6	1	0.223546	0.144699	1.1676	1.1055	8.32747	8.60998	122460000	90096000	203680000	203680000	0.551506	0.669236
281	P0A8E1	UPF0227 protein YcfP	ycfP	sp|P0A8E1|YCFP_ECOLI UPF0227 protein YcfP OS=Escherichia coli (strain K12) OX=83333 GN=ycfP PE=1 SV=1	4	4	4	4	4	99.906	21.226	180	35	1	0.261471	0.167615	1.1987	1.1232	9.35132	9.5208	993950016	1251600000	1508099968	1809299968	0.511063	0.635027
282	P0A8E7	UPF0234 protein YajQ	yajQ	sp|P0A8E7|YAJQ_ECOLI UPF0234 protein YajQ OS=Escherichia coli (strain K12) OX=83333 GN=yajQ PE=1 SV=2	7	7	7	6	7	212.44	18.344	163	62.6	1	-0.0438541	-0.00170338	0.97006	0.99882	9.83809	10.1718	3310500096	3577499904	6289099776	8564100096	0.979933	0.984022	104
283	P0A8F0	Uracil phosphoribosyltransferase	upp	sp|P0A8F0|UPP_ECOLI Uracil phosphoribosyltransferase OS=Escherichia coli (strain K12) OX=83333 GN=upp PE=1 SV=1	18	18	18	15	16	323.31	22.533	208	67.3	1	0.0123541	-0.0787465	1.0086	0.94688	10.3064	10.5427	11002999808	9246999552	19068999680	15820000256	0.931403	0.950157
284	P0A8F4	Uridine kinase	udk	sp|P0A8F4|URK_ECOLI Uridine kinase OS=Escherichia coli (strain K12) OX=83333 GN=udk PE=3 SV=1	9	9	9	5	9	84.489	24.353	213	54	1	0.00187425	-0.142974	1.0013	0.90565	9.33718	9.59794	1105799936	1067800000	1909600000	2052600064	0.876606	0.909465
285	P0A8G6	NAD(P)H dehydrogenase (quinone)	wrbA	sp|P0A8G6|NQOR_ECOLI NAD(P)H dehydrogenase (quinone) OS=Escherichia coli (strain K12) OX=83333 GN=wrbA PE=1 SV=2	12	12	12	9	10	323.31	20.845	198	67.7	1	0.545771	0.812211	1.4598	1.7559	9.79208	10.1258	3091000064	3104499968	5197100032	8161600000	0.0473628	0.150176
286	P0A8H6	Der GTPase-activating protein YihI	yihI	sp|P0A8H6|YIHI_ECOLI Der GTPase-activating protein YihI OS=Escherichia coli (strain K12) OX=83333 GN=yihI PE=1 SV=1	3	3	3	1	3	12.414	19.059	169	19.5	1	0.0418037	1.5655	1.0294	2.9598	7.88621	8.78308	67419000	9530800	101590000	505260000	0.00698323	0.0413973
287	P0A8I3	UPF0246 protein YaaA	yaaA	sp|P0A8I3|YAAA_ECOLI DNA-binding and peroxide stress resistance protein YaaA OS=Escherichia coli (strain K12) OX=83333 GN=yaaA PE=1 SV=1	2	2	2	1	1	2.1614	29.585	258	17.1	1	0.0404014	0.269512	1.0284	1.2054	8.39466	8.27127	124060000	124060000	93377000	93377000	0.546914	0.663929
288	P0A8I5	tRNA (guanine-N(7)-)-methyltransferase	trmB	sp|P0A8I5|TRMB_ECOLI tRNA (guanine-N(7)-)-methyltransferase OS=Escherichia coli (strain K12) OX=83333 GN=trmB PE=1 SV=1	3	3	3	2	2	30.802	27.307	239	20.5	1	0.0589399	0.187768	1.0417	1.139	8.83632	8.76422	398880000	287120000	290529984	290529984	0.697993	0.783463
289	P0A8I8	Ribosomal RNA large subunit methyltransferase H	rlmH	sp|P0A8I8|RLMH_ECOLI Ribosomal RNA large subunit methyltransferase H OS=Escherichia coli (strain K12) OX=83333 GN=rlmH PE=1 SV=1	3	3	3	2	3	16.656	17.341	155	18.1	1	NaN	NaN	NaN	NaN	6.86897	NaN	7395500	0	0	0	NaN	NaN
290	P0A8J4	UPF0250 protein YbeD	ybeD	sp|P0A8J4|YBED_ECOLI UPF0250 protein YbeD OS=Escherichia coli (strain K12) OX=83333 GN=ybeD PE=1 SV=1	4	4	4	4	2	47.107	9.8272	87	66.7	1	0.390227	0.174406	1.3106	1.1285	9.40353	9.58823	1478800000	1053600000	1937299968	1937299968	0.279504	0.434489
291	P0A8J8	ATP-dependent RNA helicase RhlB	rhlB	sp|P0A8J8|RHLB_ECOLI ATP-dependent RNA helicase RhlB OS=Escherichia coli (strain K12) OX=83333 GN=rhlB PE=1 SV=2	13	13	13	12	12	301.37	47.125	421	33.3	1	0.201383	-0.118743	1.1498	0.92099	9.58363	9.81194	1833400064	2000400000	3465400064	3020100096	0.437913	0.577852
292	P0A8K1	Phosphatidylserine decarboxylase proenzyme;Phosphatidylserine decarboxylase alpha chain;Phosphatidylserine decarboxylase beta chain	psd	sp|P0A8K1|PSD_ECOLI Phosphatidylserine decarboxylase proenzyme OS=Escherichia coli (strain K12) OX=83333 GN=psd PE=1 SV=1	4	4	4	2	4	30.891	35.934	322	15.2	1	0.340277	0.236952	1.266	1.1785	8.63117	9.06344	311790016	115940000	541110016	616179968	0.343657	0.493383
293	P0A8L1	Serine--tRNA ligase	serS	sp|P0A8L1|SYS_ECOLI Serine--tRNA ligase OS=Escherichia coli (strain K12) OX=83333 GN=serS PE=1 SV=1	25	25	25	22	21	323.31	48.413	430	64.4	1	0.182311	0.260869	1.1347	1.1982	10.4262	10.5848	13971000320	12709999616	18157000704	20287000576	0.503261	0.630946
294	P0A8M0	Asparagine--tRNA ligase	asnS	sp|P0A8M0|SYN_ECOLI Asparagine--tRNA ligase OS=Escherichia coli (strain K12) OX=83333 GN=asnS PE=1 SV=2	25	25	25	22	24	323.31	52.57	466	55.2	1	0.0167816	-0.0665935	1.0117	0.95489	10.3943	10.5585	11957000192	12837000192	15340999680	20843999232	0.937387	0.954684
295	P0A8M3	Threonine--tRNA ligase	thrS	sp|P0A8M3|SYT_ECOLI Threonine--tRNA ligase OS=Escherichia coli (strain K12) OX=83333 GN=thrS PE=1 SV=1	27	27	27	24	22	323.31	74.013	642	48	1	-0.194658	-0.0918942	0.87378	0.93829	10.2417	10.7709	9733900288	7711300096	49479000064	9528200192	0.777165	0.842937
296	P0A8M6	UPF0265 protein YeeX	yeeX	sp|P0A8M6|YEEX_ECOLI UPF0265 protein YeeX OS=Escherichia coli (strain K12) OX=83333 GN=yeeX PE=1 SV=1	6	6	6	6	5	145.34	12.778	109	53.2	1	0.130404	-0.0921095	1.0946	0.93815	10.0127	10.2008	5151799808	5145999872	8971499520	6908100096	0.647191	0.74441
297	P0A8N3	Lysine--tRNA ligase	lysS	sp|P0A8N3|SYK1_ECOLI Lysine--tRNA ligase OS=Escherichia coli (strain K12) OX=83333 GN=lysS PE=1 SV=2	44	44	29	42	32	323.31	57.603	505	72.5	1	0.067914	-0.0874421	1.0482	0.94119	10.6481	10.7019	22741000192	21728000000	26857000960	23487000576	0.807299	0.862174
298	P0A8N5	Lysine--tRNA ligase, heat inducible	lysU	sp|P0A8N5|SYK2_ECOLI Lysine--tRNA ligase, heat inducible OS=Escherichia coli (strain K12) OX=83333 GN=lysU PE=1 SV=2	39	24	24	35	31	323.31	57.826	505	72.3	1	0.0610158	-0.350191	1.0432	0.78448	10.4102	10.5118	13104000000	12609000448	15706999808	16789999616	0.313327	0.467886
299	P0A8P3	Probable Fe(2+)-trafficking protein	yggX	sp|P0A8P3|FETP_ECOLI Probable Fe(2+)-trafficking protein OS=Escherichia coli (strain K12) OX=83333 GN=yggX PE=1 SV=2	7	7	7	6	5	47.994	10.952	91	79.1	1	-0.227405	-0.366504	0.85417	0.77566	9.12543	9.24359	678489984	656360000	1078800000	673440000	0.404826	0.54732
300	P0A8Q0	Fumarate reductase subunit C	frdC	sp|P0A8Q0|FRDC_ECOLI Fumarate reductase subunit C OS=Escherichia coli (strain K12) OX=83333 GN=frdC PE=1 SV=1	1	1	1	1	1	2.9944	15.015	131	6.1	1	3.69466	0.620868	12.948	1.5378	8.43395	8.13893	131700000	139910000	68849000	68849000	0.00404605	0.0281571
301	P0A8T1	Ribosomal protein L11 methyltransferase	prmA	sp|P0A8T1|PRMA_ECOLI Ribosomal protein L11 methyltransferase OS=Escherichia coli (strain K12) OX=83333 GN=prmA PE=1 SV=1	2	2	2	2	0	5.7346	31.877	293	14.7	1	-0.195137	NaN	0.87349	NaN	8.3805	NaN	120080000	120080000	0	0	NaN	NaN
302	P0A8T7	DNA-directed RNA polymerase subunit beta	rpoC	sp|P0A8T7|RPOC_ECOLI DNA-directed RNA polymerase subunit beta OS=Escherichia coli (strain K12) OX=83333 GN=rpoC PE=1 SV=1	107	107	107	97	85	323.31	155.16	1407	77	1	-0.165774	-0.0672433	0.89145	0.95446	11.2025	11.3541	81734000640	77675003904	116569997312	109440000000	0.875085	0.908053
303	P0A8U6	Met repressor	metJ	sp|P0A8U6|METJ_ECOLI Met repressor OS=Escherichia coli (strain K12) OX=83333 GN=metJ PE=1 SV=2	2	2	2	2	1	42.503	12.141	105	29.5	1	0.170438	-1.15063	1.1254	0.45043	8.71798	8.77125	278310016	244060000	295270016	295270016	0.0291402	0.111364
304	P0A8V2	DNA-directed RNA polymerase subunit beta	rpoB	sp|P0A8V2|RPOB_ECOLI DNA-directed RNA polymerase subunit beta OS=Escherichia coli (strain K12) OX=83333 GN=rpoB PE=1 SV=1	99	99	99	85	83	323.31	150.63	1342	69.7	1	-0.145398	-0.138076	0.90413	0.90873	11.0924	11.2685	68567998464	55134998528	96948002816	88599003136	0.867844	0.906652
305	P0A8W0	Transcriptional regulator NanR	nanR	sp|P0A8W0|NANR_ECOLI HTH-type transcriptional repressor NanR OS=Escherichia coli (strain K12) OX=83333 GN=nanR PE=1 SV=1	1	1	1	1	1	45.683	29.524	263	4.9	1	NaN	NaN	NaN	NaN	NaN	NaN	0	0	0	0	NaN	NaN
306	P0A8W2	Transcriptional regulator SlyA	slyA	sp|P0A8W2|SLYA_ECOLI Transcriptional regulator SlyA OS=Escherichia coli (strain K12) OX=83333 GN=slyA PE=3 SV=1	1	1	1	1	1	34.987	16.353	144	13.2	1	0.375623	0.818442	1.2974	1.7635	8.01193	7.87561	51392000	51392000	37547000	37547000	0.0438912	0.14405
307	P0A8W5	UPF0301 protein YqgE	yqgE	sp|P0A8W5|YQGE_ECOLI UPF0301 protein YqgE OS=Escherichia coli (strain K12) OX=83333 GN=yqgE PE=1 SV=1	4	4	4	1	3	22.245	20.686	187	33.2	1	-0.0724524	0.182947	0.95102	1.1352	8.25691	9.03694	90339000	90339000	523780000	565000000	0.62637	0.726944
308	P0A8W8	UPF0304 protein YfbU	yfbU	sp|P0A8W8|YFBU_ECOLI UPF0304 protein YfbU OS=Escherichia coli (strain K12) OX=83333 GN=yfbU PE=1 SV=1	7	7	7	7	4	49.661	19.536	164	44.5	1	0.0536674	0.374845	1.0379	1.2967	9.28283	9.49273	1023000000	894920000	2018200064	1091600000	0.341939	0.491172
309	P0A8X0	UPF0307 protein YjgA	yjgA	sp|P0A8X0|YJGA_ECOLI UPF0307 protein YjgA OS=Escherichia coli (strain K12) OX=83333 GN=yjgA PE=1 SV=1	6	6	6	4	4	7.7745	21.359	183	40.4	1	0.0923428	-0.131961	1.0661	0.91259	8.96062	9.16619	836510016	76795000	941369984	524830016	0.69542	0.780094
310	P0A903	Outer membrane protein assembly factor BamC	bamC	sp|P0A903|BAMC_ECOLI Outer membrane protein assembly factor BamC OS=Escherichia coli (strain K12) OX=83333 GN=bamC PE=1 SV=1	10	10	10	6	9	83.522	36.842	344	35.5	1	0.0822938	0.202386	1.0587	1.1506	9.27563	9.63958	914520000	971859968	2123600000	2237299968	0.683771	0.771168
311	P0A905	Outer membrane lipoprotein SlyB	slyB	sp|P0A905|SLYB_ECOLI Outer membrane lipoprotein SlyB OS=Escherichia coli (strain K12) OX=83333 GN=slyB PE=2 SV=1	14	14	14	12	12	323.31	15.601	155	81.3	1	0.237319	0.0662615	1.1788	1.047	10.3879	10.644	12197999616	12229999616	21227999232	22826999808	0.559165	0.676385
312	P0A908	MltA-interacting protein	mipA	sp|P0A908|MIPA_ECOLI MltA-interacting protein OS=Escherichia coli (strain K12) OX=83333 GN=mipA PE=1 SV=1	14	14	14	11	13	309.35	27.831	248	48.8	1	-0.012068	0.0127833	0.99167	1.0089	9.97733	10.1266	4771899904	4719399936	7130299904	6254300160	0.983228	0.988775
313	P0A910	Outer membrane protein A	ompA	sp|P0A910|OMPA_ECOLI Outer membrane protein A OS=Escherichia coli (strain K12) OX=83333 GN=ompA PE=1 SV=1	57	57	57	52	55	323.31	37.2	346	91.6	1	0.0153548	0.0144981	1.0107	1.0101	11.7718	11.9274	292960010240	298349985792	427390009344	418750005248	0.957547	0.96995	87
314	P0A912	Peptidoglycan-associated lipoprotein	pal	sp|P0A912|PAL_ECOLI Peptidoglycan-associated lipoprotein OS=Escherichia coli (strain K12) OX=83333 GN=pal PE=1 SV=1	6	6	6	6	6	323.31	18.824	173	61.8	1	0.00187425	-0.238323	1.0013	0.84773	9.85343	10.0653	3430500096	3705100032	5811100160	5811100160	0.641104	0.739218
315	P0A915	Outer membrane protein W	ompW	sp|P0A915|OMPW_ECOLI Outer membrane protein W OS=Escherichia coli (strain K12) OX=83333 GN=ompW PE=1 SV=1	2	2	2	2	1	38.603	22.928	212	16	1	0.1149	-0.673049	1.0829	0.62718	8.65499	8.73668	154020000	297830016	272680000	272680000	0.0665704	0.183918
316	P0A917;P37016	Outer membrane protein X	ompX	sp|P0A917|OMPX_ECOLI Outer membrane protein X OS=Escherichia coli (strain K12) OX=83333 GN=ompX PE=1 SV=1	25;1	25;1	24;0	24	19	323.31	18.602	171;198	70.8	2	0.171591	-1.0897	1.1263	0.46986	10.7471	10.9106	28049999872	27812999168	41699000320	39699001344	0.0314306	0.116696	76
317	P0A921	Phospholipase A1	pldA	sp|P0A921|PA1_ECOLI Phospholipase A1 OS=Escherichia coli (strain K12) OX=83333 GN=pldA PE=1 SV=1	1	1	1	1	0	2.2396	33.163	289	4.5	1	0.338225	NaN	1.2642	NaN	8.16236	NaN	72665000	72665000	0	0	NaN	NaN
318	P0A927	Nucleoside-specific channel-forming protein tsx	tsx	sp|P0A927|TSX_ECOLI Nucleoside-specific channel-forming protein Tsx OS=Escherichia coli (strain K12) OX=83333 GN=tsx PE=1 SV=1	25	25	25	20	22	323.31	33.589	294	74.8	1	-0.0506518	0.0366088	0.9655	1.0257	10.3855	10.565	12277999616	12014999552	18491000832	18240999424	0.939412	0.957712
319	P0A937	Outer membrane protein assembly factor BamE	bamE	sp|P0A937|BAME_ECOLI Outer membrane protein assembly factor BamE OS=Escherichia coli (strain K12) OX=83333 GN=bamE PE=1 SV=1	2	2	2	1	2	119.97	12.302	113	23	1	0.417704	-0.817486	1.3358	0.56743	8.43117	8.86678	134940000	134940000	432670016	303160000	0.0254259	0.102034
320	P0A940	Outer membrane protein assembly factor BamA	bamA	sp|P0A940|BAMA_ECOLI Outer membrane protein assembly factor BamA OS=Escherichia coli (strain K12) OX=83333 GN=bamA PE=1 SV=1	37	37	37	31	30	323.31	90.552	810	53.7	1	0.219463	0.0947765	1.1643	1.0679	10.1958	10.3625	8365499904	7330800128	11953000448	11088000000	0.567144	0.682752
321	P0A951	Spermidine N(1)-acetyltransferase	speG	sp|P0A951|ATDA_ECOLI Spermidine N(1)-acetyltransferase OS=Escherichia coli (strain K12) OX=83333 GN=speG PE=1 SV=2	3	3	3	3	2	132.99	21.887	186	19.4	1	-0.300928	0.260989	0.81173	1.1983	8.40235	8.2704	140570000	111980000	93191000	93191000	0.212591	0.368036
322	P0A953	3-oxoacyl-[acyl-carrier-protein] synthase 1	fabB	sp|P0A953|FABB_ECOLI 3-oxoacyl-[acyl-carrier-protein] synthase 1 OS=Escherichia coli (strain K12) OX=83333 GN=fabB PE=1 SV=1	36	36	36	29	31	323.31	42.613	406	81.8	1	0.143916	0.148348	1.1049	1.1083	10.6637	10.8582	22783000576	23316000768	32888000512	39248998400	0.694554	0.778973
323	P0A955	KHG/KDPG aldolase;4-hydroxy-2-oxoglutarate aldolase;2-dehydro-3-deoxy-phosphogluconate aldolase	eda	sp|P0A955|ALKH_ECOLI KHG/KDPG aldolase OS=Escherichia coli (strain K12) OX=83333 GN=eda PE=1 SV=1	15	15	15	11	14	323.31	22.284	213	73.7	1	0.132379	0.108491	1.0961	1.0781	9.97596	10.2156	4733899776	4727600128	8189499904	8238300160	0.7311	0.806462
324	P0A962	L-asparaginase 1	ansA	sp|P0A962|ASPG1_ECOLI L-asparaginase 1 OS=Escherichia coli (strain K12) OX=83333 GN=ansA PE=1 SV=1	2	2	2	2	2	66.059	37.127	338	9.5	1	-0.536126	-0.631332	0.68962	0.64558	8.44534	8.70063	176140000	102690000	344729984	157190000	0.0601689	0.173167
326	P0A968	Cold shock-like protein CspD	cspD	sp|P0A968|CSPD_ECOLI Cold shock-like protein CspD OS=Escherichia coli (strain K12) OX=83333 GN=cspD PE=1 SV=1	1	1	1	1	1	27.533	7.9689	74	18.9	1	-0.212651	0.215989	0.86295	1.1615	8.68342	8.85733	213670000	268740000	360000000	360000000	0.331545	0.481398
327	P0A972	Cold shock-like protein CspE	cspE	sp|P0A972|CSPE_ECOLI Cold shock-like protein CspE OS=Escherichia coli (strain K12) OX=83333 GN=cspE PE=1 SV=2	14	13	13	13	13	323.31	7.4634	69	100	1	0.244278	0.344715	1.1845	1.2699	11.1863	11.3166	74657996800	78909997056	103669997568	103609999360	0.363847	0.512643	34
328	P0A988;P0A988-2	DNA polymerase III subunit beta	dnaN	sp|P0A988|DPO3B_ECOLI Beta sliding clamp OS=Escherichia coli (strain K12) OX=83333 GN=dnaN PE=1 SV=1;sp|P0A988-2|DPO3B_ECOLI Isoform Beta* of Beta sliding clamp OS=Escherichia coli (strain K12) OX=83333 GN=dnaN	6;4	6;4	6;4	6	2	13.014	40.586	366;232	19.7	2	-0.124299	0.0776532	0.91745	1.0553	9.06835	9.12401	609590016	560849984	669539968	660940032	0.74334	0.814779
329	P0A991	Fructose-bisphosphate aldolase class 1	fbaB	sp|P0A991|ALF1_ECOLI Fructose-bisphosphate aldolase class 1 OS=Escherichia coli (strain K12) OX=83333 GN=fbaB PE=1 SV=2	2	2	2	0	2	15.654	38.109	350	6.6	1	NaN	-2.08387	NaN	0.23588	NaN	9.09663	0	0	915800000	333380000	NaN	NaN
330	P0A993	Fructose-1,6-bisphosphatase class 1	fbp	sp|P0A993|F16PA_ECOLI Fructose-1,6-bisphosphatase class 1 OS=Escherichia coli (strain K12) OX=83333 GN=fbp PE=1 SV=1	12	12	12	10	11	323.31	36.833	332	47.9	1	0.273337	0.0821575	1.2086	1.0586	9.85685	9.881	3884300032	3307699968	3898299904	3704900096	0.470354	0.599784
331	P0A998	Bacterial non-heme ferritin	ftnA	sp|P0A998|FTNA_ECOLI Bacterial non-heme ferritin OS=Escherichia coli (strain K12) OX=83333 GN=ftnA PE=1 SV=1	2	2	2	2	0	2.2376	19.424	165	11.5	1	NaN	NaN	NaN	NaN	NaN	NaN	0	0	0	0	NaN	NaN
332	P0A9A6	Cell division protein FtsZ	ftsZ	sp|P0A9A6|FTSZ_ECOLI Cell division protein FtsZ OS=Escherichia coli (strain K12) OX=83333 GN=ftsZ PE=1 SV=1	25	25	25	21	19	323.31	40.323	383	66.6	1	-0.100329	0.0285691	0.93282	1.02	10.0857	10.2331	6050200064	6129999872	8217699840	8887700480	0.90497	0.935311
333	P0A9A9	Ferric uptake regulation protein	fur	sp|P0A9A9|FUR_ECOLI Ferric uptake regulation protein OS=Escherichia coli (strain K12) OX=83333 GN=fur PE=1 SV=1	3	3	3	3	3	106.81	16.795	148	31.1	1	0.0985544	-0.0206624	1.0707	0.98578	9.67752	9.46889	2043800064	2715200000	1465600000	1478099968	0.837485	0.884672
334	P0A9B2	Glyceraldehyde-3-phosphate dehydrogenase A	gapA	sp|P0A9B2|G3P1_ECOLI Glyceraldehyde-3-phosphate dehydrogenase A OS=Escherichia coli (strain K12) OX=83333 GN=gapA PE=1 SV=2	50	50	50	48	40	323.31	35.532	331	98.5	1	0.197362	-0.0504426	1.1466	0.96564	11.5111	11.7721	160680001536	163770007552	295070007296	296660008960	0.530148	0.651826	180;182
335	P0A9C3	Aldose 1-epimerase	galM	sp|P0A9C3|GALM_ECOLI Aldose 1-epimerase OS=Escherichia coli (strain K12) OX=83333 GN=galM PE=1 SV=1	8	8	8	7	6	112.77	38.19	346	31.8	1	-0.0478454	-0.000779292	0.96738	0.99946	9.40915	9.61373	1274200064	1291200000	2087299968	2021600000	0.979933	0.984022
336	P0A9C5	Glutamine synthetase	glnA	sp|P0A9C5|GLN1B_ECOLI Glutamine synthetase OS=Escherichia coli (strain K12) OX=83333 GN=glnA PE=1 SV=2	27	27	27	25	18	323.31	51.903	469	59.5	1	-0.037799	-0.256166	0.97414	0.83731	10.3152	10.4482	10081999872	10581000192	14149999616	13916000256	0.702473	0.787989
337	P0A9C9	Fructose-1,6-bisphosphatase 1 class 2	glpX	sp|P0A9C9|GLPX_ECOLI Fructose-1,6-bisphosphatase 1 class 2 OS=Escherichia coli (strain K12) OX=83333 GN=glpX PE=1 SV=1	4	4	4	2	3	7.3708	35.852	336	19	1	0.22367	-0.10698	1.1677	0.92853	8.32678	8.78554	89178000	123040000	454729984	155560000	0.436529	0.576441
338	P0A9D2	Glutathione S-transferase GstA	gstA	sp|P0A9D2|GSTA_ECOLI Glutathione S-transferase GstA OS=Escherichia coli (strain K12) OX=83333 GN=gstA PE=1 SV=1	3	3	3	2	2	12.772	22.868	201	22.4	1	0.842134	1.55395	1.7927	2.9362	8.43845	8.31656	83829000	190610000	103640000	103640000	0.00442662	0.0304345
339	P0A9D4	Serine acetyltransferase	cysE	sp|P0A9D4|CYSE_ECOLI Serine acetyltransferase OS=Escherichia coli (strain K12) OX=83333 GN=cysE PE=1 SV=1	3	3	3	2	2	4.3963	29.316	273	18.7	1	-0.345106	NaN	0.78725	NaN	8.42701	NaN	250410000	16894000	0	0	NaN	NaN
340	P0A9D8	2,3,4,5-tetrahydropyridine-2,6-dicarboxylate N-succinyltransferase	dapD	sp|P0A9D8|DAPD_ECOLI 2,3,4,5-tetrahydropyridine-2,6-dicarboxylate N-succinyltransferase OS=Escherichia coli (strain K12) OX=83333 GN=dapD PE=1 SV=1	11	11	11	9	9	78.101	29.892	274	50	1	0.0147838	0.0590784	1.0103	1.0418	10.0494	10.3026	5957000192	5247200256	10547999744	9523500032	0.936019	0.95166
341	P0A9E0	Arabinose operon regulatory protein	araC	sp|P0A9E0|ARAC_ECOLI Arabinose operon regulatory protein OS=Escherichia coli (strain K12) OX=83333 GN=araC PE=1 SV=1	4	4	4	4	4	58.101	33.384	292	13.7	1	0.0698396	-1.13943	1.0496	0.45394	8.67403	8.78387	236050000	236050000	378440000	229510000	0.0304219	0.114251	292
342	P0A9E5	Fumarate and nitrate reduction regulatory protein	fnr	sp|P0A9E5|FNR_ECOLI Fumarate and nitrate reduction regulatory protein OS=Escherichia coli (strain K12) OX=83333 GN=fnr PE=1 SV=1	6	6	6	5	6	323.31	27.967	250	25.2	1	-0.0268664	-0.27073	0.98155	0.8289	9.58083	9.82862	1855500032	1953699968	3537900032	3201499904	0.585962	0.694826
343	P0A9F3	HTH-type transcriptional regulator CysB	cysB	sp|P0A9F3|CYSB_ECOLI HTH-type transcriptional regulator CysB OS=Escherichia coli (strain K12) OX=83333 GN=cysB PE=3 SV=1	1	1	1	0	1	4.2516	36.15	324	3.4	1	NaN	0.024036	NaN	1.0168	NaN	8.33288	0	0	107610000	107610000	NaN	NaN
344	P0A9G6	Isocitrate lyase	aceA	sp|P0A9G6|ACEA_ECOLI Isocitrate lyase OS=Escherichia coli (strain K12) OX=83333 GN=aceA PE=1 SV=1	26	26	26	19	21	323.31	47.521	434	59.9	1	-0.0162494	0.152897	0.9888	1.1118	10.0168	10.2004	5196299776	5199099904	8386299904	7477000192	0.753087	0.819597
345	P0A9H3	Lysine decarboxylase, inducible	cadA	sp|P0A9H3|LDCI_ECOLI Inducible lysine decarboxylase OS=Escherichia coli (strain K12) OX=83333 GN=cadA PE=1 SV=1	15	15	15	9	13	306.1	81.259	715	31.7	1	0.316378	0.344828	1.2452	1.27	9.34549	9.82459	932009984	1283600000	2677700096	3999500032	0.315715	0.47093
346	P0A9H7	Cyclopropane-fatty-acyl-phospholipid synthase	cfa	sp|P0A9H7|CFA_ECOLI Cyclopropane-fatty-acyl-phospholipid synthase OS=Escherichia coli (strain K12) OX=83333 GN=cfa PE=1 SV=2	1	1	1	1	1	9.4605	43.909	382	3.1	1	NaN	NaN	NaN	NaN	NaN	8.53862	0	0	0	345640000	NaN	NaN
347	P0A9I3	Glycine cleavage system transcriptional repressor	gcvR	sp|P0A9I3|GCVR_ECOLI Glycine cleavage system transcriptional repressor OS=Escherichia coli (strain K12) OX=83333 GN=gcvR PE=1 SV=2	1	1	1	1	1	14.045	20.768	190	7.9	1	0.213254	0.628914	1.1593	1.5464	8.02192	8.18729	52588000	52588000	76960000	76960000	0.0961996	0.229933
348	P0A9J6	Ribokinase	rbsK	sp|P0A9J6|RBSK_ECOLI Ribokinase OS=Escherichia coli (strain K12) OX=83333 GN=rbsK PE=1 SV=1	2	2	2	0	2	12.721	32.29	309	11	1	NaN	0.937118	NaN	1.9147	NaN	8.86051	0	0	408950016	316329984	NaN	NaN
349	P0A9J8	P-protein;Chorismate mutase;Prephenate dehydratase	pheA	sp|P0A9J8|CMPDT_ECOLI Bifunctional chorismate mutase/prephenate dehydratase OS=Escherichia coli (strain K12) OX=83333 GN=pheA PE=1 SV=1	1	1	1	0	1	2.3436	43.111	386	3.6	1	NaN	0.474047	NaN	1.389	NaN	8.46991	0	0	147530000	147530000	NaN	NaN
350	P0A9K3	PhoH-like protein	ybeZ	sp|P0A9K3|PHOL_ECOLI PhoH-like protein OS=Escherichia coli (strain K12) OX=83333 GN=ybeZ PE=1 SV=2	15	15	15	14	9	117.92	39.038	346	47.1	1	-0.0801031	-0.0920787	0.94599	0.93817	9.59794	9.79817	1851900032	2110300032	3097100032	3185999872	0.970338	0.976163
351	P0A9K7	Phosphate-specific transport system accessory protein PhoU	phoU	sp|P0A9K7|PHOU_ECOLI Phosphate-specific transport system accessory protein PhoU OS=Escherichia coli (strain K12) OX=83333 GN=phoU PE=1 SV=1	4	4	4	3	3	20.859	27.417	241	21.6	1	0.366812	0.459222	1.2895	1.3748	8.3351	8.89534	133230000	83091000	503220000	282630016	0.215713	0.371838
352	P0A9K9	FKBP-type peptidyl-prolyl cis-trans isomerase SlyD	slyD	sp|P0A9K9|SLYD_ECOLI FKBP-type peptidyl-prolyl cis-trans isomerase SlyD OS=Escherichia coli (strain K12) OX=83333 GN=slyD PE=1 SV=1	8	8	8	8	2	276.1	20.853	196	65.3	1	0.0614305	0.930548	1.0435	1.906	9.71658	8.6609	2823000064	2383899904	14668000	443369984	0.0254546	0.102075
353	P0A9L3	FKBP-type 22 kDa peptidyl-prolyl cis-trans isomerase	fklB	sp|P0A9L3|FKBB_ECOLI FKBP-type 22 kDa peptidyl-prolyl cis-trans isomerase OS=Escherichia coli (strain K12) OX=83333 GN=fklB PE=1 SV=2	8	8	8	6	6	323.31	22.216	206	44.2	1	0.164014	-0.0947415	1.1204	0.93644	9.51941	9.60288	1690899968	1615900032	1793200000	2214400000	0.592323	0.70148
354	P0A9L5	Peptidyl-prolyl cis-trans isomerase C	ppiC	sp|P0A9L5|PPIC_ECOLI Peptidyl-prolyl cis-trans isomerase C OS=Escherichia coli (strain K12) OX=83333 GN=ppiC PE=1 SV=2	5	5	5	5	4	82.571	10.232	93	67.7	1	-0.0477559	-0.258908	0.96744	0.83572	9.33556	9.69362	1155600000	1009900032	2104600064	2834200064	0.613452	0.717949
355	P0A9L8	Pyrroline-5-carboxylate reductase	proC	sp|P0A9L8|P5CR_ECOLI Pyrroline-5-carboxylate reductase OS=Escherichia coli (strain K12) OX=83333 GN=proC PE=1 SV=1	7	7	7	6	6	45.803	28.145	269	34.9	1	0.49968	-0.00513067	1.4139	0.99645	9.12972	9.25478	628840000	719260032	871569984	926380032	0.11632	0.2576
356	P0A9M0	Lon protease	lon	sp|P0A9M0|LON_ECOLI Lon protease OS=Escherichia coli (strain K12) OX=83333 GN=lon PE=1 SV=1	30	30	30	26	24	323.31	87.437	784	50	1	-0.200581	-0.265639	0.8702	0.83183	10.1716	10.3555	7800300032	7046000128	11009000448	11662999552	0.617193	0.719934
357	P0A9M2	Hypoxanthine phosphoribosyltransferase	hpt	sp|P0A9M2|HPRT_ECOLI Hypoxanthine phosphoribosyltransferase OS=Escherichia coli (strain K12) OX=83333 GN=hpt PE=1 SV=1	8	8	8	7	7	35.863	20.115	178	47.2	1	-0.260774	-0.118946	0.83464	0.92086	9.78468	9.9589	4257999872	1832899968	5698899968	3398200064	0.599424	0.709156
358	P0A9M5	Xanthine phosphoribosyltransferase	gpt	sp|P0A9M5|XGPT_ECOLI Xanthine-guanine phosphoribosyltransferase OS=Escherichia coli (strain K12) OX=83333 GN=gpt PE=1 SV=1	6	6	6	6	5	33.946	16.97	152	44.1	1	-0.0471446	0.481299	0.96785	1.396	9.80589	9.85495	3158599936	3237100032	3271899904	3888699904	0.17253	0.325925
359	P0A9M8	Phosphate acetyltransferase	pta	sp|P0A9M8|PTA_ECOLI Phosphate acetyltransferase OS=Escherichia coli (strain K12) OX=83333 GN=pta PE=1 SV=2	40	40	40	39	34	323.31	77.171	714	61.3	1	0.153935	0.113967	1.1126	1.0822	10.674	10.8601	22670000128	24537999360	33415999488	39040999424	0.693215	0.774492
360	P0A9N4	Pyruvate formate-lyase 1-activating enzyme	pflA	sp|P0A9N4|PFLA_ECOLI Pyruvate formate-lyase 1-activating enzyme OS=Escherichia coli (strain K12) OX=83333 GN=pflA PE=1 SV=2	3	3	3	3	3	19.382	28.204	246	11.8	1	-0.118664	-0.240861	0.92104	0.84624	8.73189	8.90385	269689984	269689984	461710016	339689984	0.742695	0.81358
361	P0A9P0	Dihydrolipoyl dehydrogenase	lpdA	sp|P0A9P0|DLDH_ECOLI Dihydrolipoyl dehydrogenase OS=Escherichia coli (strain K12) OX=83333 GN=lpdA PE=1 SV=2	60	60	60	53	55	323.31	50.688	474	88.8	1	0.12499	-0.201394	1.0905	0.86971	11.1912	11.354	76431998976	78893998080	113499996160	112420003840	0.507562	0.633387
362	P0A9P4	Thioredoxin reductase	trxB	sp|P0A9P4|TRXB_ECOLI Thioredoxin reductase OS=Escherichia coli (strain K12) OX=83333 GN=trxB PE=1 SV=2	12	12	12	11	10	236.1	34.623	321	59.8	1	0.00158601	0.167486	1.0011	1.1231	9.72667	9.72462	2518599936	2810700032	2591600128	2712600064	0.76578	0.836725
363	P0A9P6	ATP-dependent RNA helicase DeaD	deaD	sp|P0A9P6|DEAD_ECOLI ATP-dependent RNA helicase DeaD OS=Escherichia coli (strain K12) OX=83333 GN=deaD PE=1 SV=2	32	32	32	28	26	323.31	70.545	629	58.5	1	-0.0250449	0.0210533	0.98279	1.0147	10.3607	10.5676	12469000192	10478000128	17675999232	19273000960	0.983228	0.988775	408;413
364	P0A9Q1	Aerobic respiration control protein ArcA	arcA	sp|P0A9Q1|ARCA_ECOLI Aerobic respiration control protein ArcA OS=Escherichia coli (strain K12) OX=83333 GN=arcA PE=1 SV=1	15	15	15	14	13	323.31	27.292	238	73.5	1	0.38228	0.0204844	1.3034	1.0143	9.93303	10.0493	4138500096	4432399872	5473500160	5728799744	0.23621	0.391469
365	P0A9Q5	Acetyl-coenzyme A carboxylase carboxyl transferase subunit beta	accD	sp|P0A9Q5|ACCD_ECOLI Acetyl-coenzyme A carboxylase carboxyl transferase subunit beta OS=Escherichia coli (strain K12) OX=83333 GN=accD PE=1 SV=1	20	20	20	17	19	323.31	33.322	304	74	1	-0.144568	0.0130691	0.90465	1.0091	10.1415	10.3696	7340899840	6511200256	12325999616	11096000512	0.810097	0.86739
366	P0A9Q7	Aldehyde-alcohol dehydrogenase;Alcohol dehydrogenase;Acetaldehyde dehydrogenase [acetylating];Pyruvate-formate-lyase deactivase	adhE	sp|P0A9Q7|ADHE_ECOLI Bifunctional aldehyde-alcohol dehydrogenase AdhE OS=Escherichia coli (strain K12) OX=83333 GN=adhE PE=1 SV=2	73	73	73	64	66	323.31	96.126	891	81.6	1	-0.36993	-0.264356	0.77382	0.83257	10.9885	11.1482	49903001600	47482998784	76471001088	64201998336	0.351366	0.506866	764
367	P0A9Q9	Aspartate-semialdehyde dehydrogenase	asd	sp|P0A9Q9|DHAS_ECOLI Aspartate-semialdehyde dehydrogenase OS=Escherichia coli (strain K12) OX=83333 GN=asd PE=1 SV=1	14	14	14	12	8	160.89	40.017	367	61.6	1	0.585924	0.713344	1.501	1.6396	9.54801	9.57118	1860899968	1671000064	1548700032	2176800000	0.0701389	0.189636
368	P0A9R7	Cell division ATP-binding protein FtsE	ftsE	sp|P0A9R7|FTSE_ECOLI Cell division ATP-binding protein FtsE OS=Escherichia coli (strain K12) OX=83333 GN=ftsE PE=1 SV=1	1	1	1	1	1	3.8599	24.439	222	5.4	1	-0.306716	0.13829	0.80848	1.1006	8.25536	8.344	90019000	90019000	110400000	110400000	0.31009	0.464358
369	P0A9S3	Galactitol-1-phosphate 5-dehydrogenase	gatD	sp|P0A9S3|GATD_ECOLI Galactitol 1-phosphate 5-dehydrogenase OS=Escherichia coli (strain K12) OX=83333 GN=gatD PE=1 SV=1	2	2	2	2	1	45.985	37.39	346	7.8	1	0.503043	-0.834416	1.4172	0.56081	9.56438	8.36308	1798099968	1869500032	218830000	11888000	0.0181058	0.0817686
370	P0A9S5	Glycerol dehydrogenase	gldA	sp|P0A9S5|GLDA_ECOLI Glycerol dehydrogenase OS=Escherichia coli (strain K12) OX=83333 GN=gldA PE=1 SV=1	2	2	2	2	0	2.2204	38.712	367	7.1	1	0.059909	NaN	1.0424	NaN	8.14128	NaN	93306000	45139000	0	0	NaN	NaN
371	P0A9T0	D-3-phosphoglycerate dehydrogenase	serA	sp|P0A9T0|SERA_ECOLI D-3-phosphoglycerate dehydrogenase OS=Escherichia coli (strain K12) OX=83333 GN=serA PE=1 SV=2	5	5	5	4	4	39.03	44.175	410	13.9	1	0.309176	1.014	1.239	2.0195	10.336	8.93186	10837999616	10837999616	186650000	668150016	0.0197051	0.0869761
372	P0A9T4	Protein tas	tas	sp|P0A9T4|TAS_ECOLI Protein tas OS=Escherichia coli (strain K12) OX=83333 GN=tas PE=1 SV=1	3	3	3	1	2	2.3801	38.499	346	14.2	1	0.558855	0.709379	1.4731	1.6351	8.30837	8.22879	130030000	73378000	10281000	159070000	0.0732704	0.19449
373	P0A9U3	Uncharacterized ABC transporter ATP-binding protein YbiT	ybiT	sp|P0A9U3|YBIT_ECOLI Probable ATP-binding protein YbiT OS=Escherichia coli (strain K12) OX=83333 GN=ybiT PE=1 SV=1	10	10	10	7	9	323.31	59.857	530	27	1	-0.0227421	0.125254	0.98436	1.0907	9.20678	9.37785	764449984	845379968	1195600000	1191399936	0.829131	0.877957	267;270;273
374	P0A9V1	Lipopolysaccharide export system ATP-binding protein LptB	lptB	sp|P0A9V1|LPTB_ECOLI Lipopolysaccharide export system ATP-binding protein LptB OS=Escherichia coli (strain K12) OX=83333 GN=lptB PE=1 SV=2	2	2	2	1	1	2.4911	26.8	241	8.3	1	-0.111711	-0.921281	0.92549	0.52804	8.16751	8.29203	73532000	73532000	97948000	97948000	0.0368822	0.129597
375	P0A9W3	Energy-dependent translational throttle protein EttA	ettA	sp|P0A9W3|ETTA_ECOLI Energy-dependent translational throttle protein EttA OS=Escherichia coli (strain K12) OX=83333 GN=ettA PE=1 SV=2	39	39	39	33	32	323.31	62.442	555	74.1	1	0.0368901	0.0821575	1.0259	1.0586	10.4027	10.5811	13333000192	11943000064	18655000576	19462000640	0.881543	0.915143
376	P0A9W6	Acid stress protein IbaG	ibaG	sp|P0A9W6|IBAG_ECOLI Acid stress protein IbaG OS=Escherichia coli (strain K12) OX=83333 GN=ibaG PE=1 SV=1	4	4	4	4	4	90.847	9.4516	84	52.4	1	-0.35692	0.212881	0.78083	1.159	9.39738	9.55981	1248400000	1248400000	1814599936	1814599936	0.193433	0.348376
377	P0A9W9	Protein YrdA	yrdA	sp|P0A9W9|YRDA_ECOLI Protein YrdA OS=Escherichia coli (strain K12) OX=83333 GN=yrdA PE=1 SV=1	3	3	3	1	2	7.0702	20.245	184	16.8	1	0.349252	0.172103	1.2739	1.1267	8.36818	8.59131	116720000	116720000	161480000	228740000	0.350868	0.504033
378	P0A9X4	Rod shape-determining protein MreB	mreB	sp|P0A9X4|MREB_ECOLI Cell shape-determining protein MreB OS=Escherichia coli (strain K12) OX=83333 GN=mreB PE=1 SV=1	15	15	15	14	12	323.31	36.952	347	47.8	1	0.108223	0.142871	1.0779	1.1041	10.1354	10.3582	6915100160	6742000128	12126000128	10686000128	0.721673	0.79945
379	P0A9X9;P0A978;P36995	Cold shock protein CspA	cspA	sp|P0A9X9|CSPA_ECOLI Cold shock protein CspA OS=Escherichia coli (strain K12) OX=83333 GN=cspA PE=1 SV=2	12;4;1	12;4;1	12;4;1	11	10	323.31	7.4032	70;70;71	98.6	3	-0.041046	-1.00199	0.97195	0.49931	10.5098	10.621	16547000320	15800999936	20675000320	21104001024	0.0340319	0.123972
380	P0A9Y6	Cold shock-like protein CspC	cspC	sp|P0A9Y6|CSPC_ECOLI Cold shock-like protein CspC OS=Escherichia coli (strain K12) OX=83333 GN=cspC PE=1 SV=2	14	14	13	13	12	323.31	7.4023	69	98.6	1	-0.0578872	0.064469	0.96067	1.0457	11.0802	11.3195	60272001024	60009000960	93496999936	115200000000	0.919923	0.939713	34
381	P0A9Z1;P0AC55	Nitrogen regulatory protein P-II 1	glnB	sp|P0A9Z1|GLNB_ECOLI Nitrogen regulatory protein P-II 1 OS=Escherichia coli (strain K12) OX=83333 GN=glnB PE=1 SV=1	5;1	5;1	5;1	3	4	12.116	12.425	112;112	56.2	2	0.128425	0.28558	1.0931	1.2189	8.82126	9.06941	331310016	331310016	635219968	538080000	0.533052	0.656108
382	P0AA04	Phosphocarrier protein HPr	ptsH	sp|P0AA04|PTHP_ECOLI Phosphocarrier protein HPr OS=Escherichia coli (strain K12) OX=83333 GN=ptsH PE=1 SV=1	8	8	8	8	7	323.31	9.1193	85	89.4	1	0.280125	-0.0560711	1.2143	0.96188	10.3152	10.5819	10209999872	10451999744	19925000192	18258999296	0.380886	0.527056
383	P0AA10	50S ribosomal protein L13	rplM	sp|P0AA10|RL13_ECOLI Large ribosomal subunit protein uL13 OS=Escherichia coli (strain K12) OX=83333 GN=rplM PE=1 SV=1	25	25	25	24	19	323.31	16.018	142	94.4	1	-0.0496212	0.00460933	0.96619	1.0032	11.3385	11.5164	108189999104	109820002304	163860004864	164540006400	0.979933	0.984022
384	P0AA16	Transcriptional regulatory protein OmpR	ompR	sp|P0AA16|OMPR_ECOLI DNA-binding dual transcriptional regulator OmpR OS=Escherichia coli (strain K12) OX=83333 GN=ompR PE=1 SV=1	5	5	5	4	3	28.314	27.353	239	39.7	1	0.32964	-0.268087	1.2567	0.83042	8.85866	9.19049	412190016	310020000	727049984	823500032	0.140431	0.286493
385	P0AA25	Thioredoxin-1	trxA	sp|P0AA25|THIO_ECOLI Thioredoxin 1 OS=Escherichia coli (strain K12) OX=83333 GN=trxA PE=1 SV=2	12	12	12	11	11	323.31	11.806	109	76.1	1	0.00906043	-0.639872	1.0063	0.64177	10.3957	10.4864	14101999616	10769999872	17660999680	12986999808	0.0884075	0.216853
386	P0AA39	Ribosomal large subunit pseudouridine synthase C	rluC	sp|P0AA39|RLUC_ECOLI Ribosomal large subunit pseudouridine synthase C OS=Escherichia coli (strain K12) OX=83333 GN=rluC PE=1 SV=1	5	5	5	3	4	87.993	36.026	319	29.5	1	-0.156418	-0.166632	0.89725	0.89092	9.06315	9.3659	599059968	557440000	1242499968	1079699968	0.836041	0.883322
387	P0AA43	Ribosomal small subunit pseudouridine synthase A	rsuA	sp|P0AA43|RSUA_ECOLI Ribosomal small subunit pseudouridine synthase A OS=Escherichia coli (strain K12) OX=83333 GN=rsuA PE=1 SV=1	6	6	6	6	3	71.229	25.865	231	32.5	1	0.103397	0.235727	1.0743	1.1775	8.90852	8.83425	448409984	361649984	427980000	254750000	0.617542	0.721927
388	P0AA47	Low-affinity putrescine importer PlaP	plaP	sp|P0AA47|PLAP_ECOLI Low-affinity putrescine importer PlaP OS=Escherichia coli (strain K12) OX=83333 GN=plaP PE=1 SV=1	7	7	7	7	5	69.79	49.537	452	15.3	1	-0.161492	-0.0653099	0.8941	0.95574	9.44534	9.63901	1354899968	1433400064	2177600000	2177600000	0.875085	0.908053
389	P0AA57	Protein YobA	yobA	sp|P0AA57|YOBA_ECOLI Protein YobA OS=Escherichia coli (strain K12) OX=83333 GN=yobA PE=1 SV=1	4	4	4	4	2	88.003	13.41	124	29	1	0.0196308	0.477574	1.0137	1.3924	8.91015	8.97095	356160000	456950016	350920000	584369984	0.191486	0.346514
390	P0AAB4	3-octaprenyl-4-hydroxybenzoate carboxy-lyase	ubiD	sp|P0AAB4|UBID_ECOLI 3-octaprenyl-4-hydroxybenzoate carboxy-lyase OS=Escherichia coli (strain K12) OX=83333 GN=ubiD PE=1 SV=1	2	2	2	2	2	9.1374	55.603	497	4.6	1	0.0426443	0.549324	1.03	1.4634	8.6851	8.77637	351160000	133120000	370700000	226840000	0.132233	0.277223
391	P0AAB6	UTP--glucose-1-phosphate uridylyltransferase	galF	sp|P0AAB6|GALF_ECOLI UTP--glucose-1-phosphate uridylyltransferase OS=Escherichia coli (strain K12) OX=83333 GN=galF PE=1 SV=1	11	11	11	11	9	193.54	32.829	297	43.4	1	-0.0403486	0.19131	0.97242	1.1418	9.74046	9.93672	2872800000	2628400128	3961600000	4682399744	0.651913	0.749651
392	P0AAB8	Universal stress protein D	uspD	sp|P0AAB8|USPD_ECOLI Universal stress protein D OS=Escherichia coli (strain K12) OX=83333 GN=uspD PE=2 SV=1	1	1	1	0	1	13.907	16.293	142	12.7	1	NaN	0.251689	NaN	1.1906	NaN	8.64863	0	0	222640000	222640000	NaN	NaN
393	P0AAC0	Universal stress protein E	uspE	sp|P0AAC0|USPE_ECOLI Universal stress protein E OS=Escherichia coli (strain K12) OX=83333 GN=uspE PE=1 SV=2	6	6	6	2	6	132.02	35.706	316	24.1	1	-0.113661	0.42094	0.92424	1.3388	8.77879	8.95253	304150016	296729984	409729984	486729984	0.21559	0.37149	277
395	P0AAC8	Iron-binding protein IscA	iscA	sp|P0AAC8|ISCA_ECOLI Iron-binding protein IscA OS=Escherichia coli (strain K12) OX=83333 GN=iscA PE=1 SV=1	5	5	5	4	5	174.17	11.556	107	46.7	1	-0.178682	0.227248	0.88351	1.1706	9.16017	9.33126	717089984	728929984	1294099968	850060032	0.395275	0.539579
396	P0AAD6	Serine transporter	sdaC	sp|P0AAD6|SDAC_ECOLI Serine transporter SdaC OS=Escherichia coli (strain K12) OX=83333 GN=sdaC PE=1 SV=1	11	11	10	9	9	304.18	46.906	429	24.7	1	0.0681893	-0.0180158	1.0484	0.98759	9.76979	9.90873	2950000128	2935600128	4007200000	4097299968	0.884037	0.917989	6;7;8
398	P0AAH0	Phosphate import ATP-binding protein PstB	pstB	sp|P0AAH0|PSTB_ECOLI Phosphate import ATP-binding protein PstB OS=Escherichia coli (strain K12) OX=83333 GN=pstB PE=1 SV=2	4	4	4	2	3	4.1034	29.027	257	14.4	1	-0.0407046	0.445197	0.97218	1.3615	8.19076	8.90974	137760000	17392000	443529984	368809984	0.209134	0.364978
400	P0AAI3	ATP-dependent zinc metalloprotease FtsH	ftsH	sp|P0AAI3|FTSH_ECOLI ATP-dependent zinc metalloprotease FtsH OS=Escherichia coli (strain K12) OX=83333 GN=ftsH PE=1 SV=1	24	24	24	23	19	323.31	70.707	644	56.1	1	0.141433	0.0282862	1.103	1.0198	10.2637	10.3589	9144399872	9208699904	10686000128	12165000192	0.755823	0.824465
401	P0AAI5	3-oxoacyl-[acyl-carrier-protein] synthase 2	fabF	sp|P0AAI5|FABF_ECOLI 3-oxoacyl-[acyl-carrier-protein] synthase 2 OS=Escherichia coli (strain K12) OX=83333 GN=fabF PE=1 SV=2	19	19	19	16	18	323.31	43.045	413	56.7	1	-0.0740006	-0.15258	0.95	0.89964	10.1699	10.4735	7845499904	6942600192	14515999744	15235000320	0.879759	0.9123
402	P0AAI9	Malonyl CoA-acyl carrier protein transacylase	fabD	sp|P0AAI9|FABD_ECOLI Malonyl CoA-acyl carrier protein transacylase OS=Escherichia coli (strain K12) OX=83333 GN=fabD PE=1 SV=2	21	21	21	17	16	323.31	32.417	309	79.6	1	-0.110137	-0.025691	0.9265	0.98235	10.3506	10.558	11712000000	10705000448	17040000000	19099000832	0.94059	0.960746
403	P0AAJ5;P0AAJ3	Formate dehydrogenase-O iron-sulfur subunit	fdoH	sp|P0AAJ5|FDOH_ECOLI Formate dehydrogenase-O iron-sulfur subunit OS=Escherichia coli (strain K12) OX=83333 GN=fdoH PE=1 SV=1	6;2	6;2	6;2	6	2	302.16	33.1	300;294	35.3	2	0.0425042	1.14215	1.0299	2.2071	9.08581	8.16242	837020032	381430016	9041600	136310000	0.0164456	0.0761548
404	P0AAJ8	Hydrogenase-2 operon protein HybA	hybA	sp|P0AAJ8|HYBA_ECOLI Hydrogenase-2 operon protein HybA OS=Escherichia coli (strain K12) OX=83333 GN=hybA PE=3 SV=1	1	1	1	1	0	20.989	36.003	328	6.7	1	NaN	NaN	NaN	NaN	NaN	NaN	0	0	0	0	NaN	NaN
405	P0AAS7	Uncharacterized protein YbcJ	ybcJ	sp|P0AAS7|YBCJ_ECOLI Putative RNA-binding protein YbcJ OS=Escherichia coli (strain K12) OX=83333 GN=ybcJ PE=1 SV=1	4	4	4	4	4	75.606	7.3895	70	68.6	1	-0.396327	-0.265605	0.75979	0.83185	8.82811	8.91769	374390016	298760000	598680000	228670000	0.276994	0.431349
406	P0AAT6	Ribosomal silencing factor RsfS	rsfS	sp|P0AAT6|IOJAP_ECOLI Ribosomal silencing factor RsfS OS=Escherichia coli (strain K12) OX=83333 GN=rsfS PE=1 SV=1	2	2	2	2	0	16.966	11.582	105	20	1	NaN	NaN	NaN	NaN	NaN	NaN	0	0	0	0	NaN	NaN
407	P0AAX3	Uncharacterized protein YbiJ	ybiJ	sp|P0AAX3|YBIJ_ECOLI Uncharacterized protein YbiJ OS=Escherichia coli (strain K12) OX=83333 GN=ybiJ PE=3 SV=1	1	1	1	1	0	2.4859	8.5676	86	22.1	1	NaN	NaN	NaN	NaN	NaN	NaN	0	0	0	0	NaN	NaN
408	P0AAX8;P39176	Probable L,D-transpeptidase YbiS	ybiS	sp|P0AAX8|YBIS_ECOLI Probable L,D-transpeptidase YbiS OS=Escherichia coli (strain K12) OX=83333 GN=ybiS PE=1 SV=1	11;1	11;1	11;1	8	10	211.8	33.325	306;310	47.1	2	-0.260256	0.0654344	0.83494	1.0464	9.522	9.88085	1774000000	1552600064	4290899968	3309700096	0.475292	0.60741
409	P0AAY6	Uncharacterized protein YbjN	ybjN	sp|P0AAY6|YBJN_ECOLI Uncharacterized protein YbjN OS=Escherichia coli (strain K12) OX=83333 GN=ybjN PE=1 SV=1	1	1	1	1	0	1.7742	17.666	158	10.1	1	NaN	NaN	NaN	NaN	NaN	NaN	0	0	0	0	NaN	NaN
411	P0AB12	Inner membrane protein YccF	yccF	sp|P0AB12|YCCF_ECOLI Inner membrane protein YccF OS=Escherichia coli (strain K12) OX=83333 GN=yccF PE=1 SV=1	2	2	2	1	1	3.0173	16.275	148	20.3	1	-0.0631228	NaN	0.95719	NaN	8.47949	NaN	150820000	150820000	0	0	NaN	NaN
412	P0AB14	Uncharacterized protein YccJ	yccJ	sp|P0AB14|YCCJ_ECOLI Uncharacterized protein YccJ OS=Escherichia coli (strain K12) OX=83333 GN=yccJ PE=1 SV=1	1	1	1	1	0	2.4214	8.5244	75	17.3	1	NaN	NaN	NaN	NaN	7.40456	NaN	0	25384000	0	0	NaN	NaN
413	P0AB24	Iron uptake system component EfeO	efeO	sp|P0AB24|EFEO_ECOLI Iron uptake system component EfeO OS=Escherichia coli (strain K12) OX=83333 GN=efeO PE=1 SV=1	5	5	5	4	3	22.792	41.137	375	14.9	1	-0.184392	0.184344	0.88002	1.1363	8.50285	8.55421	229210000	89100000	140670000	217600000	0.453548	0.587131
414	P0AB28	Uncharacterized protein YceD	yceD	sp|P0AB28|YCED_ECOLI Large ribosomal RNA subunit accumulation protein YceD OS=Escherichia coli (strain K12) OX=83333 GN=yceD PE=2 SV=1	4	4	4	3	3	9.6926	19.315	173	27.2	1	-0.00225232	-0.132341	0.99844	0.91235	9.07347	9.4747	892830016	291480000	1919000064	1064300032	0.876606	0.909465
415	P0AB38	Penicillin-binding protein activator LpoB	lpoB	sp|P0AB38|LPOB_ECOLI Penicillin-binding protein activator LpoB OS=Escherichia coli (strain K12) OX=83333 GN=lpoB PE=1 SV=1	3	3	3	2	2	67.944	22.515	213	34.3	1	0.466653	-0.2932	1.3819	0.81609	8.34375	8.59802	147610000	73061000	198150000	198150000	0.0637561	0.178973
416	P0AB43	Protein YcgL	ycgL	sp|P0AB43|YCGL_ECOLI Protein YcgL OS=Escherichia coli (strain K12) OX=83333 GN=ycgL PE=1 SV=3	2	2	2	2	2	32.118	12.414	108	25	1	-0.161685	0.0963968	0.89398	1.0691	8.63474	8.82331	215630000	215630000	71661000	594089984	0.694204	0.776731
417	P0AB55	Protein YciI	yciI	sp|P0AB55|YCII_ECOLI Protein YciI OS=Escherichia coli (strain K12) OX=83333 GN=yciI PE=1 SV=1	3	3	3	2	3	9.113	10.602	98	36.7	1	0.819014	0.535257	1.7642	1.4492	8.55088	8.71894	105670000	249860000	92668000	430860000	0.0411758	0.13809
418	P0AB67	NAD(P) transhydrogenase subunit beta	pntB	sp|P0AB67|PNTB_ECOLI NAD(P) transhydrogenase subunit beta OS=Escherichia coli (strain K12) OX=83333 GN=pntB PE=1 SV=1	5	5	5	3	5	27.868	48.722	462	11	1	-0.44283	0.179766	0.73569	1.1327	8.75677	9.09021	337500000	233680000	529409984	701440000	0.111706	0.250577
419	P0AB71	Fructose-bisphosphate aldolase class 2	fbaA	sp|P0AB71|ALF_ECOLI Fructose-bisphosphate aldolase class 2 OS=Escherichia coli (strain K12) OX=83333 GN=fbaA PE=1 SV=2	36	36	36	32	33	323.31	39.147	359	84.7	1	-0.0774216	-0.195104	0.94775	0.87351	10.8274	10.9458	37011001344	30192001024	50032001024	38233001984	0.816896	0.871325	62;268;270;271
420	P0AB77	2-amino-3-ketobutyrate coenzyme A ligase	kbl	sp|P0AB77|KBL_ECOLI 2-amino-3-ketobutyrate coenzyme A ligase OS=Escherichia coli (strain K12) OX=83333 GN=kbl PE=1 SV=1	18	18	18	12	15	295.97	43.117	398	56.3	1	0.165687	0.312665	1.1217	1.242	9.69232	9.88734	2358899968	2565100032	3516100096	4199000064	0.46284	0.596013
421	P0AB89	Adenylosuccinate lyase	purB	sp|P0AB89|PUR8_ECOLI Adenylosuccinate lyase OS=Escherichia coli (strain K12) OX=83333 GN=purB PE=1 SV=1	23	23	23	18	17	323.31	51.542	456	57.5	1	-0.235467	-0.0719367	0.84941	0.95136	9.99383	10.234	5453899776	4405100032	9072700416	8067100160	0.637893	0.73406
422	P0AB91;P00888	Phospho-2-dehydro-3-deoxyheptonate aldolase, Phe-sensitive	aroG	sp|P0AB91|AROG_ECOLI Phospho-2-dehydro-3-deoxyheptonate aldolase, Phe-sensitive OS=Escherichia coli (strain K12) OX=83333 GN=aroG PE=1 SV=1	10;1	10;1	10;1	7	6	94.245	38.009	350;356	43.7	2	0.183836	0.367147	1.1359	1.2898	9.40839	9.69219	1281200000	1279699968	2398500096	2524100096	0.345421	0.496164
423	P0AB98	ATP synthase subunit a	atpB	sp|P0AB98|ATP6_ECOLI ATP synthase subunit a OS=Escherichia coli (strain K12) OX=83333 GN=atpB PE=1 SV=1	4	4	4	2	4	8.677	30.303	271	12.9	1	-0.157753	-0.322397	0.89642	0.79974	8.78706	9.17559	306220000	306220000	749139968	749139968	0.577244	0.690145
424	P0ABA0	ATP synthase subunit b	atpF	sp|P0ABA0|ATPF_ECOLI ATP synthase subunit b OS=Escherichia coli (strain K12) OX=83333 GN=atpF PE=1 SV=1	9	9	9	7	8	323.31	17.264	156	61.5	1	-0.216837	-0.163123	0.86045	0.89309	10.2786	10.5298	9586100224	9405200384	16935000064	16935000064	0.705938	0.791395
425	P0ABA4	ATP synthase subunit delta	atpH	sp|P0ABA4|ATPD_ECOLI ATP synthase subunit delta OS=Escherichia coli (strain K12) OX=83333 GN=atpH PE=1 SV=1	7	7	7	7	6	323.31	19.332	177	39.5	1	-0.246156	-0.261656	0.84314	0.83413	9.49038	9.78842	1792499968	1300499968	2843500032	3300000000	0.554328	0.673694
426	P0ABA6	ATP synthase gamma chain	atpG	sp|P0ABA6|ATPG_ECOLI ATP synthase gamma chain OS=Escherichia coli (strain K12) OX=83333 GN=atpG PE=1 SV=1	22	22	22	21	18	323.31	31.577	287	71.8	1	-0.101211	-0.184097	0.93225	0.8802	10.284	10.4684	9714400256	9517899776	15491999744	13909999616	0.879276	0.910881
427	P0ABB0	ATP synthase subunit alpha	atpA	sp|P0ABB0|ATPA_ECOLI ATP synthase subunit alpha OS=Escherichia coli (strain K12) OX=83333 GN=atpA PE=1 SV=1	40	40	40	38	34	323.31	55.221	513	74.7	1	-0.0451486	-0.191442	0.96919	0.87573	11.0217	11.2454	50382999552	54748999680	87535001600	88400003072	0.787723	0.848003	5;6;9
428	P0ABB4	ATP synthase subunit beta	atpD	sp|P0ABB4|ATPB_ECOLI ATP synthase subunit beta OS=Escherichia coli (strain K12) OX=83333 GN=atpD PE=1 SV=2	49	49	49	44	42	323.31	50.325	460	96.1	1	-0.114894	-0.166535	0.92345	0.89098	11.0354	11.182	53659000832	54832001024	77863002112	74186997760	0.879276	0.910881	256;332
429	P0ABB8	Magnesium-transporting ATPase, P-type 1	mgtA	sp|P0ABB8|ATMA_ECOLI Magnesium-transporting ATPase, P-type 1 OS=Escherichia coli (strain K12) OX=83333 GN=mgtA PE=1 SV=1	8	8	8	7	6	106.18	99.465	898	13.6	1	-0.145318	0.300651	0.90418	1.2317	8.83287	9.03579	353630016	326929984	683270016	402630016	0.315848	0.471439
430	P0ABC3	Modulator of FtsH protease HflC	hflC	sp|P0ABC3|HFLC_ECOLI Modulator of FtsH protease HflC OS=Escherichia coli (strain K12) OX=83333 GN=hflC PE=1 SV=1	14	14	14	10	14	65.785	37.649	334	39.8	1	-0.197799	-0.0539279	0.87188	0.96331	9.84822	10.0712	3598400000	3452100096	6539500032	5242999808	0.763514	0.834258
431	P0ABC7	Modulator of FtsH protease HflK	hflK	sp|P0ABC7|HFLK_ECOLI Modulator of FtsH protease HflK OS=Escherichia coli (strain K12) OX=83333 GN=hflK PE=1 SV=1	18	18	18	16	15	323.31	45.544	419	57.5	1	0.182057	-0.161605	1.1345	0.89403	9.8581	10.0754	3420600064	3792199936	5920500224	5976399872	0.431792	0.572942
432	P0ABC9	High-affinity choline transport protein	betT	sp|P0ABC9|BETT_ECOLI High-affinity choline transport protein OS=Escherichia coli (strain K12) OX=83333 GN=betT PE=1 SV=1	2	2	2	1	2	6.2834	75.841	677	5.6	1	NaN	NaN	NaN	NaN	NaN	NaN	0	0	0	0	NaN	NaN	367;372;573
433	P0ABD5	Acetyl-coenzyme A carboxylase carboxyl transferase subunit alpha	accA	sp|P0ABD5|ACCA_ECOLI Acetyl-coenzyme A carboxylase carboxyl transferase subunit alpha OS=Escherichia coli (strain K12) OX=83333 GN=accA PE=1 SV=2	23	23	23	20	19	323.31	35.241	319	79	1	-0.00229573	-0.0493225	0.99841	0.96639	10.2491	10.5149	9599899648	8146100224	15402999808	17322000384	0.967552	0.974601
434	P0ABD8	Biotin carboxyl carrier protein of acetyl-CoA carboxylase	accB	sp|P0ABD8|BCCP_ECOLI Biotin carboxyl carrier protein of acetyl-CoA carboxylase OS=Escherichia coli (strain K12) OX=83333 GN=accB PE=1 SV=1	4	4	4	4	1	22.388	16.687	156	33.3	1	-0.363939	-0.00523207	0.77704	0.99638	9.64332	8.45173	2256900096	2141799936	141480000	141480000	0.332672	0.483006
435	P0ABF1	Poly(A) polymerase I	pcnB	sp|P0ABF1|PCNB_ECOLI Poly(A) polymerase I OS=Escherichia coli (strain K12) OX=83333 GN=pcnB PE=1 SV=2	4	4	4	3	3	46.191	53.87	465	9	1	-0.527575	-0.271931	0.69372	0.82821	8.01571	8.43811	20690000	82993000	85355000	188870000	0.1435	0.290618
436	P0ABF6	Cytidine deaminase	cdd	sp|P0ABF6|CDD_ECOLI Cytidine deaminase OS=Escherichia coli (strain K12) OX=83333 GN=cdd PE=1 SV=1	9	9	9	8	8	323.31	31.54	294	40.8	1	-0.58154	-0.394923	0.66825	0.76053	9.58459	9.79675	1809900032	2032400000	3142500096	3120100096	0.0910207	0.221482
437	P0ABG4	Lipid II flippase FtsW	ftsW	sp|P0ABG4|FTSW_ECOLI Probable peptidoglycan glycosyltransferase FtsW OS=Escherichia coli (strain K12) OX=83333 GN=ftsW PE=1 SV=1	1	1	1	1	0	1.7083	45.987	414	1.9	1	-0.479794	NaN	0.71708	NaN	9.05331	NaN	565299968	565299968	0	0	NaN	NaN
438	P0ABH0	Cell division protein FtsA	ftsA	sp|P0ABH0|FTSA_ECOLI Cell division protein FtsA OS=Escherichia coli (strain K12) OX=83333 GN=ftsA PE=1 SV=1	5	5	5	4	4	22.812	45.329	420	14.5	1	-0.205547	0.000721115	0.86721	1.0005	8.68839	8.92353	279940000	208030000	476969984	361590016	0.694533	0.777852
439	P0ABH7	Citrate synthase	gltA	sp|P0ABH7|CISY_ECOLI Citrate synthase OS=Escherichia coli (strain K12) OX=83333 GN=gltA PE=1 SV=1	24	24	24	19	19	323.31	48.014	427	63.2	1	0.130931	0.0643311	1.095	1.0456	10.1813	10.28	7393299968	7788299776	8853199872	10200999936	0.763092	0.833026
440	P0ABH9	ATP-dependent Clp protease ATP-binding subunit ClpA	clpA	sp|P0ABH9|CLPA_ECOLI ATP-dependent Clp protease ATP-binding subunit ClpA OS=Escherichia coli (strain K12) OX=83333 GN=clpA PE=1 SV=1	10	10	10	5	8	170.85	84.206	758	21.4	1	0.698663	0.383055	1.623	1.3041	8.61252	9.08616	240230000	169520000	392630016	826819968	0.0601404	0.172876
441	P0ABI8	Cytochrome bo(3) ubiquinol oxidase subunit 1	cyoB	sp|P0ABI8|CYOB_ECOLI Cytochrome bo(3) ubiquinol oxidase subunit 1 OS=Escherichia coli (strain K12) OX=83333 GN=cyoB PE=1 SV=1	9	9	9	9	7	289.5	74.367	663	15.2	1	-0.106607	0.314523	0.92877	1.2436	9.87616	10.0645	3599699968	3919300096	5840399872	5760999936	0.361698	0.510888
442	P0ABJ1	Cytochrome bo(3) ubiquinol oxidase subunit 2	cyoA	sp|P0ABJ1|CYOA_ECOLI Cytochrome bo(3) ubiquinol oxidase subunit 2 OS=Escherichia coli (strain K12) OX=83333 GN=cyoA PE=1 SV=1	19	19	19	17	16	323.31	34.911	315	59.7	1	0.0194884	0.088413	1.0136	1.0632	10.313	10.4705	11584000000	8972999680	15960999936	13582000128	0.895459	0.925159
443	P0ABJ9	Cytochrome bd-I ubiquinol oxidase subunit 1	cydA	sp|P0ABJ9|CYDA_ECOLI Cytochrome bd-I ubiquinol oxidase subunit 1 OS=Escherichia coli (strain K12) OX=83333 GN=cydA PE=1 SV=1	19	19	19	16	18	323.31	58.204	522	31.4	1	0.174406	-0.128424	1.1285	0.91483	10.028	10.2252	4992099840	5672699904	7750199808	9043800064	0.486546	0.620595	514;515
444	P0ABK2	Cytochrome bd-I ubiquinol oxidase subunit 2	cydB	sp|P0ABK2|CYDB_ECOLI Cytochrome bd-I ubiquinol oxidase subunit 2 OS=Escherichia coli (strain K12) OX=83333 GN=cydB PE=1 SV=1	6	6	6	3	5	91.378	42.453	379	16.4	1	-0.0121262	0.20364	0.99163	1.1516	9.24253	9.54892	829100032	918860032	1587100032	1952199936	0.6724	0.761361
445	P0ABK5	Cysteine synthase A	cysK	sp|P0ABK5|CYSK_ECOLI Cysteine synthase A OS=Escherichia coli (strain K12) OX=83333 GN=cysK PE=1 SV=2	19	19	19	18	18	323.31	34.489	323	78.9	1	0.337311	0.314058	1.2634	1.2432	9.9837	10.2039	4632500224	4999199744	7041200128	8951799808	0.317001	0.471949	289
446	P0ABN5	Anaerobic C4-dicarboxylate transporter DcuA	dcuA	sp|P0ABN5|DCUA_ECOLI C4-dicarboxylate transporter DcuA OS=Escherichia coli (strain K12) OX=83333 GN=dcuA PE=1 SV=1	1	1	1	1	1	8.1509	45.75	433	3	1	0.0574155	-0.144138	1.0406	0.90492	8.67475	8.32919	236440000	236440000	23640000	189760000	0.794965	0.85311
447	P0ABP8	Purine nucleoside phosphorylase DeoD-type	deoD	sp|P0ABP8|DEOD_ECOLI Purine nucleoside phosphorylase DeoD-type OS=Escherichia coli (strain K12) OX=83333 GN=deoD PE=1 SV=2	22	22	22	20	21	323.31	25.95	239	95.8	1	0.115965	-0.083447	1.0837	0.9438	10.7101	10.8771	25976999936	25316999168	39860998144	35493998592	0.702094	0.786855
448	P0ABQ0	Coenzyme A biosynthesis bifunctional protein CoaBC;Phosphopantothenoylcysteine decarboxylase;Phosphopantothenate--cysteine ligase	coaBC	sp|P0ABQ0|COABC_ECOLI Coenzyme A biosynthesis bifunctional protein CoaBC OS=Escherichia coli (strain K12) OX=83333 GN=coaBC PE=1 SV=2	2	2	2	2	1	323.31	43.438	406	10.8	1	-0.626068	NaN	0.64794	NaN	7.74522	NaN	50571000	5047600	0	0	NaN	NaN
449	P0ABQ4	Dihydrofolate reductase	folA	sp|P0ABQ4|DYR_ECOLI Dihydrofolate reductase OS=Escherichia coli (strain K12) OX=83333 GN=folA PE=1 SV=1	3	3	3	2	3	73.246	17.999	159	28.9	1	-0.128093	0.0585243	0.91504	1.0414	8.80429	9.14853	318609984	318609984	666280000	741500032	0.807547	0.864781
450	P0ABS1	RNA polymerase-binding transcription factor DksA	dksA	sp|P0ABS1|DKSA_ECOLI RNA polymerase-binding transcription factor DksA OS=Escherichia coli (strain K12) OX=83333 GN=dksA PE=1 SV=1	9	9	9	7	9	108.91	17.528	151	42.4	1	0.0809305	0.6469	1.0577	1.5658	9.52688	9.73117	1591699968	1772499968	2692400128	2692400128	0.0911574	0.221776
451	P0ABT2	DNA protection during starvation protein	dps	sp|P0ABT2|DPS_ECOLI DNA protection during starvation protein OS=Escherichia coli (strain K12) OX=83333 GN=dps PE=1 SV=2	22	22	22	19	20	323.31	18.695	167	89.8	1	0.792522	0.508936	1.7321	1.423	10.5032	10.7291	15678999552	16176000000	25293000704	28305000448	0.0458095	0.147017	24
452	P0ABU0	1,4-dihydroxy-2-naphthoyl-CoA synthase	menB	sp|P0ABU0|MENB_ECOLI 1,4-dihydroxy-2-naphthoyl-CoA synthase OS=Escherichia coli (strain K12) OX=83333 GN=menB PE=1 SV=1	11	11	11	8	8	241.25	31.633	285	56.5	1	-0.14476	-0.204915	0.90453	0.86759	9.22671	9.49097	817670016	867750016	1669500032	1427699968	0.78769	0.846731
453	P0ABU2	Ribosome-binding ATPase YchF	ychF	sp|P0ABU2|YCHF_ECOLI Ribosome-binding ATPase YchF OS=Escherichia coli (strain K12) OX=83333 GN=ychF PE=1 SV=2	24	24	24	22	21	323.31	39.667	363	74.9	1	-0.0232258	-0.164318	0.98403	0.89235	10.2713	10.3091	9452900352	9222200320	11365000192	9008799744	0.839615	0.890086
454	P0ABU5	Enhancing lycopene biosynthesis protein 2	elbB	sp|P0ABU5|ELBB_ECOLI Glyoxalase ElbB OS=Escherichia coli (strain K12) OX=83333 GN=elbB PE=1 SV=1	6	6	6	3	5	80.796	22.981	217	34.1	1	0.182692	-0.222414	1.135	0.85713	8.59987	9.09219	243270000	154720000	788049984	448440000	0.324358	0.476105
455	P0ABU7	Biopolymer transport protein ExbB	exbB	sp|P0ABU7|EXBB_ECOLI Biopolymer transport protein ExbB OS=Escherichia coli (strain K12) OX=83333 GN=exbB PE=1 SV=1	5	5	5	5	0	323.31	26.287	244	39.8	1	0.103531	NaN	1.0744	NaN	8.96241	NaN	409540000	507540000	0	0	NaN	NaN
456	P0ABU9	Protein TolQ	tolQ	sp|P0ABU9|TOLQ_ECOLI Tol-Pal system protein TolQ OS=Escherichia coli (strain K12) OX=83333 GN=tolQ PE=1 SV=1	3	3	3	3	2	14.455	25.597	230	21.7	1	-0.148881	0.230326	0.90195	1.1731	8.72268	8.97235	291080000	236970000	469160000	469160000	0.427661	0.568788
457	P0ABZ1	Flagellar motor switch protein FliG	fliG	sp|P0ABZ1|FLIG_ECOLI Flagellar motor switch protein FliG OS=Escherichia coli (strain K12) OX=83333 GN=fliG PE=1 SV=1	1	1	1	1	0	8.3811	36.776	331	2.1	1	NaN	NaN	NaN	NaN	NaN	NaN	0	0	0	0	NaN	NaN
458	P0ABZ4	3-deoxy-D-manno-octulosonate 8-phosphate phosphatase KdsC	kdsC	sp|P0ABZ4|KDSC_ECOLI 3-deoxy-D-manno-octulosonate 8-phosphate phosphatase KdsC OS=Escherichia coli (strain K12) OX=83333 GN=kdsC PE=3 SV=1	4	4	4	3	2	6.3007	19.997	188	36.2	1	0.238665	-0.422752	1.1799	0.746	8.78167	8.3622	302440000	302440000	32049000	198200000	0.116513	0.257976
459	P0ABZ6	Chaperone SurA	surA	sp|P0ABZ6|SURA_ECOLI Chaperone SurA OS=Escherichia coli (strain K12) OX=83333 GN=surA PE=1 SV=1	13	13	13	13	9	323.31	47.283	428	56.1	1	-0.0347662	-0.104325	0.97619	0.93024	9.73348	9.79903	3066500096	2347000064	3336600064	2958899968	0.973027	0.979298
460	P0AC02	Outer membrane protein assembly factor BamD	bamD	sp|P0AC02|BAMD_ECOLI Outer membrane protein assembly factor BamD OS=Escherichia coli (strain K12) OX=83333 GN=bamD PE=1 SV=1	8	8	8	8	6	98.848	27.829	245	39.2	1	-0.133638	-0.438874	0.91153	0.73771	9.48021	9.40632	1438899968	1582499968	1187800064	1360899968	0.345117	0.49505
461	P0AC13	Dihydropteroate synthase	folP	sp|P0AC13|DHPS_ECOLI Dihydropteroate synthase OS=Escherichia coli (strain K12) OX=83333 GN=folP PE=1 SV=1	1	1	1	1	1	5.6738	30.615	282	3.9	1	0.293724	-0.280142	1.2258	0.82351	7.87504	8.64509	66079000	8918100	220830000	220830000	0.15741	0.307222
462	P0AC19	D-erythro-7,8-dihydroneopterin triphosphate epimerase	folX	sp|P0AC19|FOLX_ECOLI Dihydroneopterin triphosphate 2-epimerase OS=Escherichia coli (strain K12) OX=83333 GN=folX PE=1 SV=2	4	4	4	3	4	69.505	14.082	120	38.3	1	-0.212066	0.162081	0.8633	1.1189	9.24363	9.67819	1211699968	540680000	1964600064	2801799936	0.47239	0.602826
463	P0AC33	Fumarate hydratase class I, aerobic	fumA	sp|P0AC33|FUMA_ECOLI Fumarate hydratase class I, aerobic OS=Escherichia coli (strain K12) OX=83333 GN=fumA PE=1 SV=2	19	19	12	12	16	258.67	60.298	548	51.3	1	0.135272	0.326767	1.0983	1.2542	9.59071	9.86236	2050700032	1846099968	3404900096	3879000064	0.410501	0.552584
464	P0AC35	L(+)-tartrate dehydratase subunit beta	ttdB	sp|P0AC35|TTDB_ECOLI L(+)-tartrate dehydratase subunit beta OS=Escherichia coli (strain K12) OX=83333 GN=ttdB PE=1 SV=1	1	1	1	0	1	1.9848	22.679	201	9.5	1	NaN	NaN	NaN	NaN	NaN	NaN	0	0	0	0	NaN	NaN	6;7;24
465	P0AC38	Aspartate ammonia-lyase	aspA	sp|P0AC38|ASPA_ECOLI Aspartate ammonia-lyase OS=Escherichia coli (strain K12) OX=83333 GN=aspA PE=1 SV=1	20	20	20	19	16	323.31	52.356	478	45.2	1	-0.108441	-0.0879327	0.92759	0.94087	10.052	10.3095	5974600192	5297399808	10286999552	10108999680	0.951379	0.965325
466	P0AC41	Succinate dehydrogenase flavoprotein subunit	sdhA	sp|P0AC41|SDHA_ECOLI Succinate dehydrogenase flavoprotein subunit OS=Escherichia coli (strain K12) OX=83333 GN=sdhA PE=1 SV=1	21	21	21	15	18	323.31	64.421	588	49.5	1	0.182057	-0.117208	1.1345	0.92197	10.2042	10.4861	7592999936	8410899968	16408999936	14216999936	0.486546	0.620595	107
467	P0AC47	Fumarate reductase iron-sulfur subunit	frdB	sp|P0AC47|FRDB_ECOLI Fumarate reductase iron-sulfur subunit OS=Escherichia coli (strain K12) OX=83333 GN=frdB PE=1 SV=2	6	6	6	5	5	45.128	27.123	244	32	1	0.565012	0.0210533	1.4794	1.0147	9.00423	9.18198	403950016	605830016	609160000	911329984	0.0849863	0.212666
468	P0AC53	Glucose-6-phosphate 1-dehydrogenase;Extracellular death factor	zwf	sp|P0AC53|G6PD_ECOLI Glucose-6-phosphate 1-dehydrogenase OS=Escherichia coli (strain K12) OX=83333 GN=zwf PE=1 SV=1	22	22	22	15	17	271.91	55.704	491	39.5	1	0.236095	0.284514	1.1778	1.218	9.7732	10.0965	2798000128	3134000128	6303799808	6184500224	0.462292	0.595266
469	P0AC59	Glutaredoxin-2	grxB	sp|P0AC59|GLRX2_ECOLI Glutaredoxin 2 OS=Escherichia coli (strain K12) OX=83333 GN=grxB PE=1 SV=1	9	9	9	7	8	96.209	24.35	215	57.7	1	0.263876	0.73933	1.2007	1.6694	9.19615	9.39646	881009984	689910016	935600000	1555900032	0.0576812	0.169085
470	P0AC62	Glutaredoxin-3	grxC	sp|P0AC62|GLRX3_ECOLI Glutaredoxin 3 OS=Escherichia coli (strain K12) OX=83333 GN=grxC PE=1 SV=2	3	3	3	3	2	54.801	9.1374	83	43.4	1	-1.26847	-0.16707	0.4151	0.89065	9.01322	8.86388	491040000	539859968	398310016	332630016	0.0106807	0.0572118
471	P0AC69	Glutaredoxin-4	grxD	sp|P0AC69|GLRX4_ECOLI Glutaredoxin 4 OS=Escherichia coli (strain K12) OX=83333 GN=grxD PE=1 SV=1	3	3	3	3	1	48.749	12.879	115	33.9	1	-0.354852	NaN	0.78195	NaN	9.32792	NaN	1516800000	610950016	0	0	NaN	NaN
472	P0AC81	Lactoylglutathione lyase	gloA	sp|P0AC81|LGUL_ECOLI Lactoylglutathione lyase OS=Escherichia coli (strain K12) OX=83333 GN=gloA PE=1 SV=1	5	5	5	3	5	71.924	14.92	135	40.7	1	0.163885	0.149129	1.1203	1.1089	9.08273	9.48759	587110016	622729984	1536600064	1536600064	0.663139	0.75814
473	P0AC84	Hydroxyacylglutathione hydrolase	gloB	sp|P0AC84|GLO2_ECOLI Hydroxyacylglutathione hydrolase GloB OS=Escherichia coli (strain K12) OX=83333 GN=gloB PE=1 SV=1	1	1	1	1	1	1.7786	28.434	251	7.2	1	0.325041	-0.161831	1.2527	0.89389	7.73459	8.05702	47684000	6589200	21950000	92081000	0.213355	0.369066
474	P0AC92	Protein GnsA	gnsA	sp|P0AC92|GNSA_ECOLI Protein GnsA OS=Escherichia coli (strain K12) OX=83333 GN=gnsA PE=1 SV=1	3	2	2	3	2	11.342	6.5755	57	61.4	1	-0.196641	-0.370751	0.87258	0.77338	8.72523	8.61982	265580000	265580000	208350000	208350000	0.415093	0.55724
475	P0ACA3	Stringent starvation protein A	sspA	sp|P0ACA3|SSPA_ECOLI Stringent starvation protein A OS=Escherichia coli (strain K12) OX=83333 GN=sspA PE=1 SV=2	11	11	11	8	9	223.7	24.305	212	64.6	1	0.143002	0.0489336	1.1042	1.0345	10.0574	10.2248	5414700032	5999600128	8350799872	8429700096	0.763092	0.833026
476	P0ACB0	Replicative DNA helicase	dnaB	sp|P0ACB0|DNAB_ECOLI Replicative DNA helicase OS=Escherichia coli (strain K12) OX=83333 GN=dnaB PE=1 SV=1	2	2	2	2	1	4.5799	52.389	471	8.1	1	-0.108052	-0.0509208	0.92784	0.96532	8.55946	8.4504	209830000	152800000	141050000	141050000	0.95659	0.966861
477	P0ACB2	Delta-aminolevulinic acid dehydratase	hemB	sp|P0ACB2|HEM2_ECOLI Delta-aminolevulinic acid dehydratase OS=Escherichia coli (strain K12) OX=83333 GN=hemB PE=1 SV=2	5	5	5	5	5	72.53	35.624	324	19.8	1	0.0901759	0.0110662	1.0645	1.0077	9.306	9.75856	984339968	1038700032	2894700032	2840699904	0.853204	0.895564
478	P0ACB7	Protein HemY	hemY	sp|P0ACB7|HEMY_ECOLI Protein HemY OS=Escherichia coli (strain K12) OX=83333 GN=hemY PE=1 SV=1	1	1	1	1	1	14.778	45.244	398	2.8	1	-1.40798	0.151339	0.37684	1.1106	7.8393	8.35927	64805000	4267000	114350000	114350000	0.00578159	0.0360501
479	P0ACC3	Iron-sulfur cluster insertion protein ErpA	erpA	sp|P0ACC3|ERPA_ECOLI Iron-sulfur cluster insertion protein ErpA OS=Escherichia coli (strain K12) OX=83333 GN=erpA PE=1 SV=1	3	3	3	3	0	192.76	12.1	114	40.4	1	-0.333153	NaN	0.7938	NaN	8.80254	NaN	434609984	200050000	0	0	NaN	NaN
480	P0ACC7	Bifunctional protein GlmU;UDP-N-acetylglucosamine pyrophosphorylase;Glucosamine-1-phosphate N-acetyltransferase	glmU	sp|P0ACC7|GLMU_ECOLI Bifunctional protein GlmU OS=Escherichia coli (strain K12) OX=83333 GN=glmU PE=1 SV=1	18	18	18	13	15	323.31	49.19	456	45.6	1	0.0963968	0.115832	1.0691	1.0836	9.41529	9.68462	1474499968	1127399936	2391600128	2445900032	0.793539	0.850546
481	P0ACD4	Iron-sulfur cluster assembly scaffold protein IscU	iscU	sp|P0ACD4|ISCU_ECOLI Iron-sulfur cluster assembly scaffold protein IscU OS=Escherichia coli (strain K12) OX=83333 GN=iscU PE=1 SV=1	12	12	12	12	6	323.31	13.848	128	93	1	0.0057592	0.193961	1.004	1.1439	10.0341	9.44525	5527300096	5288500224	1188400000	1599299968	0.687167	0.772272
482	P0ACD8	Hydrogenase-1 large chain	hyaB	sp|P0ACD8|MBHL_ECOLI Hydrogenase-1 large chain OS=Escherichia coli (strain K12) OX=83333 GN=hyaB PE=1 SV=1	1	1	1	1	1	20.139	66.253	597	3.7	1	NaN	NaN	NaN	NaN	NaN	NaN	0	0	0	0	NaN	NaN
483	P0ACF0	DNA-binding protein HU-alpha	hupA	sp|P0ACF0|DBHA_ECOLI DNA-binding protein HU-alpha OS=Escherichia coli (strain K12) OX=83333 GN=hupA PE=1 SV=1	11	11	11	11	10	323.31	9.5349	90	71.1	1	0.108625	0.0886844	1.0782	1.0634	10.8152	11.026	35930001408	29415000064	56285999104	49878999040	0.79476	0.851827
484	P0ACF4	DNA-binding protein HU-beta	hupB	sp|P0ACF4|DBHB_ECOLI DNA-binding protein HU-beta OS=Escherichia coli (strain K12) OX=83333 GN=hupB PE=1 SV=1	8	8	8	7	7	323.31	9.2255	90	92.2	1	0.398679	0.218471	1.3183	1.1635	10.2891	10.5774	10119999488	9337799680	20284999680	17503000576	0.253343	0.413249	17
485	P0ACF8	DNA-binding protein H-NS	hns	sp|P0ACF8|HNS_ECOLI DNA-binding protein H-NS OS=Escherichia coli (strain K12) OX=83333 GN=hns PE=1 SV=2	16	16	16	13	15	323.31	15.539	137	89.8	1	-0.00549265	-0.113973	0.9962	0.92404	11.0442	11.1767	56173998080	54541000704	76822003712	73404997632	0.876606	0.909465
486	P0ACG1	DNA-binding protein StpA	stpA	sp|P0ACG1|STPA_ECOLI DNA-binding protein StpA OS=Escherichia coli (strain K12) OX=83333 GN=stpA PE=1 SV=1	12	12	12	11	8	309.28	15.347	134	77.6	1	-0.0797219	0.068602	0.94624	1.0487	9.93414	10.0546	4482599936	4110400000	6367300096	4972299776	0.890704	0.922276
487	P0ACI0	Right origin-binding protein	rob	sp|P0ACI0|ROB_ECOLI Right origin-binding protein OS=Escherichia coli (strain K12) OX=83333 GN=rob PE=1 SV=1	3	3	3	3	3	15.924	33.144	289	14.9	1	0.239398	-0.270434	1.1805	0.82907	9.04749	9.10869	557779968	557779968	715750016	568630016	0.221452	0.378184
488	P0ACJ0	Leucine-responsive regulatory protein	lrp	sp|P0ACJ0|LRP_ECOLI Leucine-responsive regulatory protein OS=Escherichia coli (strain K12) OX=83333 GN=lrp PE=1 SV=2	7	7	7	6	6	74.643	18.887	164	52.4	1	0.688673	0.619742	1.6118	1.5366	9.3015	9.65669	980769984	1021400000	1715399936	2820800000	0.065507	0.181893
489	P0ACJ8	cAMP-activated global transcriptional regulator CRP	crp	sp|P0ACJ8|CRP_ECOLI DNA-binding transcriptional dual regulator CRP OS=Escherichia coli (strain K12) OX=83333 GN=crp PE=1 SV=1	20	20	20	16	15	294.04	23.64	210	82.9	1	0.169412	0.158208	1.1246	1.1159	10.033	10.2374	5953999872	4835999744	9297099776	7976399872	0.663139	0.75814
491	P0ACP5	HTH-type transcriptional regulator GntR	gntR	sp|P0ACP5|GNTR_ECOLI HTH-type transcriptional regulator GntR OS=Escherichia coli (strain K12) OX=83333 GN=gntR PE=1 SV=1	1	1	1	1	1	1.9386	36.422	331	4.5	1	NaN	-6.66862	NaN	0.0098298	7.88229	10.3527	76258000	0	22506000384	18270000	NaN	NaN
492	P0ACP7	HTH-type transcriptional repressor PurR	purR	sp|P0ACP7|PURR_ECOLI HTH-type transcriptional repressor PurR OS=Escherichia coli (strain K12) OX=83333 GN=purR PE=1 SV=2	4	4	4	1	3	9.4586	38.174	341	14.1	1	-0.177996	0.337083	0.88393	1.2632	7.96351	8.646	83147000	8793900	227220000	215370000	0.248546	0.406363
493	P0ACR9	Transcriptional repressor MprA	mprA	sp|P0ACR9|MPRA_ECOLI Transcriptional repressor MprA OS=Escherichia coli (strain K12) OX=83333 GN=mprA PE=2 SV=1	7	7	7	6	6	44.177	20.563	176	48.3	1	-0.254479	0.215617	0.83829	1.1612	9.35363	9.45709	1379699968	877800000	1298899968	1565900032	0.301007	0.455003
494	P0ACU2	HTH-type transcriptional regulator RutR	rutR	sp|P0ACU2|RUTR_ECOLI HTH-type transcriptional regulator RutR OS=Escherichia coli (strain K12) OX=83333 GN=rutR PE=1 SV=1	2	2	2	0	2	1.7188	23.687	212	10.4	1	NaN	0.192573	NaN	1.1428	NaN	8.53815	0	0	230190000	115070000	NaN	NaN
495	P0ACV0	Lipid A biosynthesis lauroyltransferase	lpxL	sp|P0ACV0|LPXL_ECOLI Lipid A biosynthesis lauroyltransferase OS=Escherichia coli (strain K12) OX=83333 GN=lpxL PE=1 SV=1	1	1	1	1	1	2.8085	35.406	306	3.3	1	-0.254375	0.0626743	0.83835	1.0444	8.24187	8.42032	87264000	87264000	131610000	131610000	0.530199	0.652682
496	P0ACY1	Putative NAD(P)H nitroreductase YdjA	ydjA	sp|P0ACY1|YDJA_ECOLI Putative NAD(P)H nitroreductase YdjA OS=Escherichia coli (strain K12) OX=83333 GN=ydjA PE=1 SV=1	3	3	3	3	1	27.538	20.059	183	26.8	1	0.607768	-0.0765237	1.5239	0.94834	8.67849	8.57568	323720000	153250000	50209000	326220000	0.0536443	0.161357
498	P0ACZ4	Positive transcription regulator EvgA	evgA	sp|P0ACZ4|EVGA_ECOLI DNA-binding transcriptional activator EvgA OS=Escherichia coli (strain K12) OX=83333 GN=evgA PE=1 SV=1	2	2	2	0	2	3.9358	22.69	204	12.7	1	NaN	-0.160008	NaN	0.89502	NaN	8.49667	0	0	124560000	189250000	NaN	NaN
499	P0AD07	Uncharacterized protein YecF	yecF	sp|P0AD07|YECF_ECOLI Uncharacterized protein YecF OS=Escherichia coli (strain K12) OX=83333 GN=yecF PE=4 SV=1	3	3	3	3	3	323.31	8.2385	74	50	1	-0.0627762	-0.388507	0.95742	0.76392	8.94024	9.07117	325630016	545820032	589040000	589040000	0.382907	0.527671
500	P0AD27	Inner membrane protein YejM	yejM	sp|P0AD27|YEJM_ECOLI Inner membrane protein YejM OS=Escherichia coli (strain K12) OX=83333 GN=yejM PE=1 SV=1	2	2	2	2	0	3.7899	67.295	586	3.8	1	NaN	NaN	NaN	NaN	NaN	NaN	0	0	0	0	NaN	NaN
502	P0AD49	Ribosome-associated inhibitor A	raiA	sp|P0AD49|YFIA_ECOLI Ribosome-associated inhibitor A OS=Escherichia coli (strain K12) OX=83333 GN=raiA PE=1 SV=2	9	9	9	8	7	130.52	12.784	113	77.9	1	-0.437545	-1.68052	0.73839	0.31197	10.2027	10.2495	9723199488	6226200064	11559000064	6201900032	0.00779462	0.0453556
503	P0AD59	Inhibitor of vertebrate lysozyme	ivy	sp|P0AD59|IVY_ECOLI Inhibitor of vertebrate lysozyme OS=Escherichia coli (strain K12) OX=83333 GN=ivy PE=1 SV=1	5	5	5	4	4	185.16	16.872	157	36.9	1	0.337083	1.00827	1.2632	2.0115	9.18003	8.75965	691950016	821720000	183460000	391510016	0.0224012	0.0940467	35;36;42;43
504	P0AD61	Pyruvate kinase I	pykF	sp|P0AD61|KPYK1_ECOLI Pyruvate kinase I OS=Escherichia coli (strain K12) OX=83333 GN=pykF PE=1 SV=1	38	38	38	37	34	323.31	50.729	470	82.6	1	-0.299951	-0.436666	0.81228	0.73884	10.7564	10.9838	28540999680	28530999296	50936999936	45405999104	0.304266	0.458413
505	P0AD65	Penicillin-binding protein 2	mrdA	sp|P0AD65|MRDA_ECOLI Peptidoglycan D,D-transpeptidase MrdA OS=Escherichia coli (strain K12) OX=83333 GN=mrdA PE=1 SV=1	1	1	1	1	0	2.6535	70.856	633	1.9	1	0.0506061	NaN	1.0357	NaN	7.83587	NaN	34264000	34264000	0	0	NaN	NaN
506	P0ADA3	Murein hydrolase activator NlpD	nlpD	sp|P0ADA3|NLPD_ECOLI Murein hydrolase activator NlpD OS=Escherichia coli (strain K12) OX=83333 GN=nlpD PE=1 SV=1	4	4	4	1	4	256.18	40.149	379	21.4	1	NaN	0.296076	NaN	1.2278	NaN	8.88708	0	0	376289984	394750016	NaN	NaN
507	P0ADA5	Uncharacterized lipoprotein YajG	yajG	sp|P0ADA5|YAJG_ECOLI Uncharacterized lipoprotein YajG OS=Escherichia coli (strain K12) OX=83333 GN=yajG PE=3 SV=1	5	5	5	4	4	267.44	20.95	192	27.6	1	0.171079	-0.238323	1.1259	0.84773	9.01315	9.11917	469080000	561670016	643790016	671960000	0.360544	0.510306
508	P0ADA7	Osmotically-inducible lipoprotein B	osmB	sp|P0ADA7|OSMB_ECOLI Osmotically-inducible lipoprotein B OS=Escherichia coli (strain K12) OX=83333 GN=osmB PE=2 SV=1	1	1	1	1	0	2.1732	6.948	72	25	1	0.466862	NaN	1.3821	NaN	7.96041	NaN	8781000	82506000	0	0	NaN	NaN
509	P0ADB1	Osmotically-inducible lipoprotein E	osmE	sp|P0ADB1|OSME_ECOLI Osmotically-inducible putative lipoprotein OsmE OS=Escherichia coli (strain K12) OX=83333 GN=osmE PE=2 SV=1	5	5	5	4	4	172.9	12.021	112	43.8	1	0.835682	0.638862	1.7847	1.5571	9.33367	9.76892	1023800000	1132300032	2936900096	2936900096	0.0349957	0.125531
510	P0ADC1	LPS-assembly lipoprotein LptE	lptE	sp|P0ADC1|LPTE_ECOLI LPS-assembly lipoprotein LptE OS=Escherichia coli (strain K12) OX=83333 GN=lptE PE=1 SV=1	6	6	6	6	4	95.688	21.356	193	51.8	1	0.632454	0.515813	1.5502	1.4298	9.11866	9.32255	614899968	699289984	1174400000	927209984	0.0894428	0.218861
511	P0ADC6	Lipopolysaccharide export system permease protein LptG	lptG	sp|P0ADC6|LPTG_ECOLI Lipopolysaccharide export system permease protein LptG OS=Escherichia coli (strain K12) OX=83333 GN=lptG PE=1 SV=1	1	1	1	1	1	15.189	39.618	360	5.8	1	NaN	NaN	NaN	NaN	7.29124	NaN	19554000	0	0	0	NaN	NaN
512	P0ADE6	Uncharacterized protein YgaU	ygaU	sp|P0ADE6|KBP_ECOLI Potassium binding protein Kbp OS=Escherichia coli (strain K12) OX=83333 GN=kbp PE=1 SV=2	8	8	8	7	6	304.86	16.063	149	57	1	0.499884	-0.0493674	1.4141	0.96636	9.11369	9.23965	598070016	701180032	1274700032	461720000	0.108564	0.245432
513	P0ADE8	tRNA-modifying protein YgfZ	ygfZ	sp|P0ADE8|YGFZ_ECOLI tRNA-modifying protein YgfZ OS=Escherichia coli (strain K12) OX=83333 GN=ygfZ PE=1 SV=2	9	9	9	8	9	307.23	36.094	326	37.4	1	0.0666747	0.352758	1.0473	1.277	9.43607	9.68876	1364700032	1364700032	2611599872	2272199936	0.410141	0.551922
514	P0ADG4	Inositol-1-monophosphatase	suhB	sp|P0ADG4|SUHB_ECOLI Nus factor SuhB OS=Escherichia coli (strain K12) OX=83333 GN=suhB PE=1 SV=1	14	14	14	13	13	323.31	29.172	267	56.6	1	-0.0429026	0.107822	0.9707	1.0776	10.1973	10.3265	7993299968	7757100032	12211000320	8997600256	0.811521	0.868698
515	P0ADG7	Inosine-5-monophosphate dehydrogenase	guaB	sp|P0ADG7|IMDH_ECOLI Inosine-5-monophosphate dehydrogenase OS=Escherichia coli (strain K12) OX=83333 GN=guaB PE=1 SV=1	21	21	21	18	17	323.31	52.022	488	69.7	1	0.123136	0.0812032	1.0891	1.0579	10.3219	10.4564	9900999680	11082999808	14428000256	14174999552	0.79476	0.851827
516	P0ADI4	Enterobactin synthase component B;Isochorismatase;Aryl carrier protein	entB	sp|P0ADI4|ENTB_ECOLI Enterobactin synthase component B OS=Escherichia coli (strain K12) OX=83333 GN=entB PE=1 SV=1	2	2	2	0	2	6.7243	32.554	285	10.2	1	NaN	0.0315363	NaN	1.0221	NaN	8.29157	0	0	115260000	80432000	NaN	NaN
517	P0ADK0	Uncharacterized protein YiaF	yiaF	sp|P0ADK0|YIAF_ECOLI Uncharacterized protein YiaF OS=Escherichia coli (strain K12) OX=83333 GN=yiaF PE=4 SV=2	5	5	5	5	5	162.19	25.663	236	36	1	-0.144568	0.369829	0.90465	1.2922	9.19996	9.58881	913409984	671340032	1813699968	2066099968	0.225789	0.381073
518	P0ADK8	Uncharacterized protein YibL	yibL	sp|P0ADK8|YIBL_ECOLI Uncharacterized protein YibL OS=Escherichia coli (strain K12) OX=83333 GN=yibL PE=1 SV=1	5	5	5	2	5	73.793	13.696	120	65	1	-0.207245	-0.207611	0.86619	0.86597	8.93901	9.46213	548280000	320700000	1687000064	1211200000	0.722033	0.800615
519	P0ADN2	UPF0438 protein YifE	yifE	sp|P0ADN2|YIFE_ECOLI UPF0438 protein YifE OS=Escherichia coli (strain K12) OX=83333 GN=yifE PE=1 SV=2	13	13	13	13	10	323.31	13.133	112	91.1	1	-0.0961596	-0.189006	0.93552	0.87721	10.2765	10.3101	9449900032	9449900032	9967599616	10453999616	0.816896	0.871325	93;95
520	P0ADN6	Uncharacterized lipoprotein YifL	yifL	sp|P0ADN6|YIFL_ECOLI Uncharacterized lipoprotein YifL OS=Escherichia coli (strain K12) OX=83333 GN=yifL PE=3 SV=1	4	4	4	3	4	134.17	7.1771	67	77.6	1	0.220578	-1.07449	1.1652	0.47484	8.60095	9.01834	199490000	199490000	521569984	521569984	0.0278765	0.107727	9
523	P0ADR6	Ribosomal RNA large subunit methyltransferase M	rlmM	sp|P0ADR6|RLMM_ECOLI Ribosomal RNA large subunit methyltransferase M OS=Escherichia coli (strain K12) OX=83333 GN=rlmM PE=1 SV=1	3	3	3	2	3	17.685	41.905	366	9	1	-0.0243405	-0.420395	0.98327	0.74722	8.52874	9.02643	168930000	168930000	531380000	531380000	0.281758	0.436296
524	P0ADR8	LOG family protein YgdH	ygdH	sp|P0ADR8|PPNN_ECOLI Pyrimidine/purine nucleotide 5-monophosphate nucleosidase OS=Escherichia coli (strain K12) OX=83333 GN=ppnN PE=1 SV=1	2	2	2	1	1	2.7617	50.971	454	5.7	1	NaN	-0.120247	NaN	0.92003	NaN	8.33417	0	0	107930000	107930000	NaN	NaN	352
525	P0ADS2	Cell division protein ZapA	zapA	sp|P0ADS2|ZAPA_ECOLI Cell division protein ZapA OS=Escherichia coli (strain K12) OX=83333 GN=zapA PE=1 SV=1	2	2	2	1	1	1.8732	12.594	109	13.8	1	NaN	NaN	NaN	NaN	NaN	NaN	0	0	0	0	NaN	NaN	101
526	P0ADS6	Uncharacterized protein YggE	yggE	sp|P0ADS6|YGGE_ECOLI Uncharacterized protein YggE OS=Escherichia coli (strain K12) OX=83333 GN=yggE PE=4 SV=1	10	10	10	9	9	323.31	26.635	246	61.4	1	0.1149	0.067914	1.0829	1.0482	9.74298	9.79169	2635000064	2898299904	2841299968	3348699904	0.809012	0.866084
527	P0ADS9	Uncharacterized protein YggN	yggN	sp|P0ADS9|YGGN_ECOLI Uncharacterized protein YggN OS=Escherichia coli (strain K12) OX=83333 GN=yggN PE=4 SV=1	3	3	3	1	3	12.121	26.429	239	10.9	1	-0.134762	0.189666	0.91082	1.1405	8.04101	8.69576	54952000	54952000	330569984	165750000	0.528034	0.649266
528	P0ADT2	UPF0441 protein YgiB	ygiB	sp|P0ADT2|YGIB_ECOLI UPF0441 protein YgiB OS=Escherichia coli (strain K12) OX=83333 GN=ygiB PE=3 SV=2	3	3	3	3	2	64.402	23.479	223	29.1	1	0.403159	0.139339	1.3224	1.1014	8.7166	8.82749	203690000	317020000	336089984	336089984	0.240545	0.396084
529	P0ADT5	Putative acid--amine ligase YgiC	ygiC	sp|P0ADT5|YGIC_ECOLI Putative acid--amine ligase YgiC OS=Escherichia coli (strain K12) OX=83333 GN=ygiC PE=1 SV=1	3	3	3	2	2	11.39	45.025	386	10.9	1	0.140517	0.0236102	1.1023	1.0165	8.27202	7.92927	93539000	93539000	13577000	71394000	0.755823	0.824465
530	P0ADT8	Uncharacterized protein YgiM	ygiM	sp|P0ADT8|YGIM_ECOLI Uncharacterized protein YgiM OS=Escherichia coli (strain K12) OX=83333 GN=ygiM PE=3 SV=1	3	3	3	1	3	20.912	23.076	206	18.4	1	0.617863	0.0230425	1.5346	1.0161	7.76161	8.66021	49152000	8605200	163700000	293609984	0.0654687	0.181787
531	P0ADU2	Probable quinol monooxygenase YgiN	ygiN	sp|P0ADU2|YGIN_ECOLI Probable quinol monooxygenase YgiN OS=Escherichia coli (strain K12) OX=83333 GN=ygiN PE=1 SV=1	4	4	4	2	3	7.19	11.532	104	22.1	1	0.399007	-0.280913	1.3186	0.82307	8.77389	8.94026	297070016	297070016	502040000	369449984	0.089611	0.219295
532	P0ADU5	Protein YgiW	ygiW	sp|P0ADU5|YGIW_ECOLI Protein YgiW OS=Escherichia coli (strain K12) OX=83333 GN=ygiW PE=1 SV=1	6	6	6	6	4	323.31	14.011	130	58.5	1	0.406428	0.40021	1.3254	1.3197	9.05302	9.24996	423540000	706300032	557600000	1220499968	0.214602	0.370101
533	P0ADV1	Lipopolysaccharide export system protein LptA	lptA	sp|P0ADV1|LPTA_ECOLI Lipopolysaccharide export system protein LptA OS=Escherichia coli (strain K12) OX=83333 GN=lptA PE=1 SV=1	5	5	5	2	4	9.9145	20.127	185	36.2	1	0.0304067	0.472384	1.0213	1.3874	8.67672	9.03492	326289984	148740000	686350016	397369984	0.191486	0.346514
534	P0ADV7	Probable phospholipid-binding protein MlaC	mlaC	sp|P0ADV7|MLAC_ECOLI Intermembrane phospholipid transport system binding protein MlaC OS=Escherichia coli (strain K12) OX=83333 GN=mlaC PE=1 SV=1	7	7	7	6	6	323.31	23.962	211	62.6	1	0.0116388	0.032524	1.0081	1.0228	9.61272	9.90188	1924400000	2175000064	3581900032	4395800064	0.975547	0.980869
535	P0ADV9	Lipopolysaccharide export system protein LptC	lptC	sp|P0ADV9|LPTC_ECOLI Lipopolysaccharide export system protein LptC OS=Escherichia coli (strain K12) OX=83333 GN=lptC PE=1 SV=1	2	2	2	2	1	129.3	21.702	191	13.1	1	NaN	NaN	NaN	NaN	NaN	NaN	0	0	0	0	NaN	NaN
536	P0ADW3	Inner membrane protein YhcB	yhcB	sp|P0ADW3|ZAPG_ECOLI Z-ring associated protein G OS=Escherichia coli (strain K12) OX=83333 GN=zapG PE=1 SV=2	4	4	4	4	1	54.679	14.961	132	42.4	1	0.615605	0.339137	1.5322	1.265	8.93917	8.92978	434649984	434649984	425350016	425350016	0.0928375	0.224596
537	P0ADX1	Protein YhfA	yhfA	sp|P0ADX1|YHFA_ECOLI Protein YhfA OS=Escherichia coli (strain K12) OX=83333 GN=yhfA PE=1 SV=1	3	3	3	3	1	13.988	14.517	134	29.1	1	-0.0229472	NaN	0.98422	NaN	8.80432	NaN	370340000	266920000	0	0	NaN	NaN
538	P0ADX7	Uncharacterized protein YhhA	yhhA	sp|P0ADX7|YHHA_ECOLI Uncharacterized protein YhhA OS=Escherichia coli (strain K12) OX=83333 GN=yhhA PE=1 SV=1	2	2	2	2	0	64.904	16.624	146	15.8	1	NaN	NaN	NaN	NaN	NaN	NaN	0	0	0	0	NaN	NaN
539	P0ADY1	Peptidyl-prolyl cis-trans isomerase D	ppiD	sp|P0ADY1|PPID_ECOLI Periplasmic chaperone PpiD OS=Escherichia coli (strain K12) OX=83333 GN=ppiD PE=1 SV=1	31	31	31	26	26	323.31	68.149	623	58.6	1	0.041243	0.0588013	1.029	1.0416	10.0475	10.2275	5519499776	5636100096	8091599872	8793900032	0.915382	0.938235
540	P0ADY3	50S ribosomal protein L14	rplN	sp|P0ADY3|RL14_ECOLI Large ribosomal subunit protein uL14 OS=Escherichia coli (strain K12) OX=83333 GN=rplN PE=1 SV=1	17	17	17	13	13	323.31	13.541	123	95.9	1	0.0485151	0.166587	1.0342	1.1224	11.0953	11.2677	60468998144	64078999552	96412000256	88820998144	0.768938	0.839201
541	P0ADY7	50S ribosomal protein L16	rplP	sp|P0ADY7|RL16_ECOLI Large ribosomal subunit protein uL16 OS=Escherichia coli (strain K12) OX=83333 GN=rplP PE=1 SV=1	16	16	16	15	13	323.31	15.281	136	69.1	1	-0.0115734	-0.379339	0.99201	0.76879	11.1701	11.3469	87195000832	60736000000	127079997440	95179997184	0.345238	0.495607
542	P0ADZ0	50S ribosomal protein L23	rplW	sp|P0ADZ0|RL23_ECOLI Large ribosomal subunit protein uL23 OS=Escherichia coli (strain K12) OX=83333 GN=rplW PE=1 SV=1	16	16	16	13	16	323.31	11.199	100	59	1	-0.15109	-0.0177384	0.90057	0.98778	10.9258	11.0863	42148999168	42147000320	60929998848	61060001792	0.850685	0.892814
543	P0ADZ4	30S ribosomal protein S15	rpsO	sp|P0ADZ4|RS15_ECOLI Small ribosomal subunit protein uS15 OS=Escherichia coli (strain K12) OX=83333 GN=rpsO PE=1 SV=2	13	13	13	13	11	323.31	10.269	89	86.5	1	-0.010832	-0.188529	0.99252	0.8775	11.2519	11.4328	84257996800	94355996672	128650002432	142240006144	0.760599	0.831798	4;5
544	P0ADZ7	UPF0092 membrane protein YajC	yajC	sp|P0ADZ7|YAJC_ECOLI Sec translocon accessory complex subunit YajC OS=Escherichia coli (strain K12) OX=83333 GN=yajC PE=1 SV=1	5	5	5	4	5	63.284	11.887	110	50.9	1	0.0758749	0.274053	1.054	1.2092	9.9898	10.2015	4616399872	5151499776	5720300032	10184999936	0.549834	0.668348
545	P0AE01	tRNA (cytidine/uridine-2-O-)-methyltransferase TrmJ	trmJ	sp|P0AE01|TRMJ_ECOLI tRNA (cytidine/uridine-2-O-)-methyltransferase TrmJ OS=Escherichia coli (strain K12) OX=83333 GN=trmJ PE=1 SV=1	3	3	3	3	2	102.04	27.048	246	22.8	1	0.0357646	0.0783365	1.0251	1.0558	9.13585	9.42442	493140000	874129984	1443500032	1213699968	0.895459	0.925159
546	P0AE06;P24180	Multidrug efflux pump subunit AcrA	acrA	sp|P0AE06|ACRA_ECOLI Multidrug efflux pump subunit AcrA OS=Escherichia coli (strain K12) OX=83333 GN=acrA PE=1 SV=1	21;1	21;1	21;1	19	20	323.31	42.196	397;385	74.1	2	0.301822	0.251446	1.2327	1.1904	10.0581	10.3238	5293300224	6138999808	10186999808	10888999936	0.387168	0.531396
547	P0AE08	Alkyl hydroperoxide reductase subunit C	ahpC	sp|P0AE08|AHPC_ECOLI Alkyl hydroperoxide reductase C OS=Escherichia coli (strain K12) OX=83333 GN=ahpC PE=1 SV=2	26	26	26	23	26	323.31	20.761	187	81.3	1	0.485427	0.42191	1.4	1.3397	11.1204	11.2991	69894995968	62044999680	104889999360	94236999680	0.174038	0.327325
548	P0AE18	Methionine aminopeptidase	map	sp|P0AE18|MAP1_ECOLI Methionine aminopeptidase OS=Escherichia coli (strain K12) OX=83333 GN=map PE=1 SV=1	4	4	4	4	3	105.7	29.33	264	22.3	1	0.463936	-0.266559	1.3793	0.8313	9.24426	9.3119	953160000	801790016	1049299968	1001400000	0.0715692	0.192268
549	P0AE22	Class B acid phosphatase	aphA	sp|P0AE22|APHA_ECOLI Class B acid phosphatase OS=Escherichia coli (strain K12) OX=83333 GN=aphA PE=1 SV=1	4	4	4	1	4	12.364	26.103	237	23.2	1	-0.395283	0.320773	0.76034	1.249	8.221	9.05982	83171000	83171000	461769984	685910016	0.101073	0.236152
550	P0AE24	Arabinose-proton symporter	araE	sp|P0AE24|ARAE_ECOLI Arabinose-proton symporter OS=Escherichia coli (strain K12) OX=83333 GN=araE PE=1 SV=1	6	6	6	6	4	27.721	51.684	472	15.9	1	-1.88193	-1.61785	0.27132	0.32582	9.95618	9.79689	5796400128	3243899904	3479200000	2785400064	0.0110383	0.0587357
551	P0AE52	Putative peroxiredoxin bcp	bcp	sp|P0AE52|BCP_ECOLI Peroxiredoxin Bcp OS=Escherichia coli (strain K12) OX=83333 GN=bcp PE=1 SV=1	12	12	12	12	9	254.39	17.634	156	84	1	0.0908535	0.116365	1.065	1.084	9.93632	9.65292	4274200064	4361900032	2751000064	1746000000	0.793539	0.850546
552	P0AE78	Magnesium and cobalt efflux protein CorC	corC	sp|P0AE78|CORC_ECOLI Magnesium and cobalt efflux protein CorC OS=Escherichia coli (strain K12) OX=83333 GN=corC PE=1 SV=1	5	5	5	4	5	31.454	33.298	292	22.6	1	0.468323	0.222805	1.3835	1.167	8.59985	9.02711	323800000	74166000	610270016	454140000	0.177863	0.3313
553	P0AE88	Transcriptional regulatory protein CpxR	cpxR	sp|P0AE88|CPXR_ECOLI Transcriptional regulatory protein CpxR OS=Escherichia coli (strain K12) OX=83333 GN=cpxR PE=1 SV=1	4	4	4	3	4	229.53	26.312	232	23.7	1	-0.496957	-0.423507	0.7086	0.74561	8.71281	8.99525	473929984	42258000	886710016	102420000	0.137251	0.28268
554	P0AE91	Protein CreA	creA	sp|P0AE91|CREA_ECOLI Protein CreA OS=Escherichia coli (strain K12) OX=83333 GN=creA PE=3 SV=1	5	5	5	3	3	7.933	17.108	157	34.4	1	1.49927	0.750264	2.827	1.6821	7.99723	8.56107	71582000	27782000	253910000	110060000	0.00415301	0.0290157
555	P0AEB2	D-alanyl-D-alanine carboxypeptidase DacA	dacA	sp|P0AEB2|DACA_ECOLI D-alanyl-D-alanine carboxypeptidase DacA OS=Escherichia coli (strain K12) OX=83333 GN=dacA PE=1 SV=1	24	24	24	17	22	323.31	44.443	403	57.6	1	0.194844	0.635522	1.1446	1.5535	10.023	10.1943	4976200192	5568600064	7527499776	8114999808	0.095727	0.229314	256;258
556	P0AEB7	RutC family protein YoaB	yoaB	sp|P0AEB7|YOAB_ECOLI RutC family protein YoaB OS=Escherichia coli (strain K12) OX=83333 GN=yoaB PE=3 SV=1	4	4	4	3	4	90.68	12.493	114	32.5	1	0.196355	0.389897	1.1458	1.3103	9.16376	9.46253	882630016	575390016	868480000	2032400000	0.339493	0.488975
558	P0AED0	Universal stress protein A	uspA	sp|P0AED0|USPA_ECOLI Universal stress protein A OS=Escherichia coli (strain K12) OX=83333 GN=uspA PE=1 SV=2	13	13	13	10	11	323.31	16.066	144	90.3	1	0.391548	-0.0830648	1.3118	0.94405	9.81351	10.0079	3181499904	3327500032	4710300160	5472600064	0.183781	0.337439
559	P0AED5	Response regulator UvrY	uvrY	sp|P0AED5|UVRY_ECOLI Response regulator UvrY OS=Escherichia coli (strain K12) OX=83333 GN=uvrY PE=1 SV=1	4	4	4	1	4	29.834	23.892	218	24.8	1	0.13829	-0.56175	1.1006	0.67748	7.89228	8.5405	39017000	39017000	173570000	173570000	0.0894372	0.218717	136
560	P0AED7	Succinyl-diaminopimelate desuccinylase	dapE	sp|P0AED7|DAPE_ECOLI Succinyl-diaminopimelate desuccinylase OS=Escherichia coli (strain K12) OX=83333 GN=dapE PE=1 SV=1	1	1	1	1	1	2.4812	41.269	375	2.4	1	-0.311775	NaN	0.80565	NaN	8.11412	NaN	65026000	65026000	0	0	NaN	NaN
561	P0AEE1	Protein DcrB	dcrB	sp|P0AEE1|DCRB_ECOLI Inner membrane lipoprotein DcrB OS=Escherichia coli (strain K12) OX=83333 GN=dcrB PE=1 SV=1	12	12	12	10	9	323.31	19.787	185	81.6	1	-0.0106866	0.385044	0.99262	1.3059	9.85341	9.78254	4486099968	2649100032	3216000000	2844900096	0.314168	0.469406
562	P0AEE5	D-galactose-binding periplasmic protein	mglB	sp|P0AEE5|MGLB_ECOLI D-galactose/methyl-galactoside binding periplasmic protein MglB OS=Escherichia coli (strain K12) OX=83333 GN=mglB PE=1 SV=1	25	25	25	20	22	323.31	35.712	332	68.1	1	-0.173352	0.159629	0.88678	1.117	9.84325	10.1836	3813100032	3157100032	8004299776	7256600064	0.515365	0.639166
563	P0AEG4	Thiol:disulfide interchange protein DsbA	dsbA	sp|P0AEG4|DSBA_ECOLI Thiol:disulfide interchange protein DsbA OS=Escherichia coli (strain K12) OX=83333 GN=dsbA PE=1 SV=1	14	14	14	13	11	323.31	23.104	208	66.8	1	0.158078	0.162597	1.1158	1.1193	9.96946	9.91866	4200699904	5120200192	4371599872	3920399872	0.663139	0.75814
564	P0AEG6	Thiol:disulfide interchange protein DsbC	dsbC	sp|P0AEG6|DSBC_ECOLI Thiol:disulfide interchange protein DsbC OS=Escherichia coli (strain K12) OX=83333 GN=dsbC PE=1 SV=1	6	6	6	6	4	232.14	25.621	236	35.2	1	0.0779266	-0.211715	1.0555	0.86351	9.07613	9.13614	684529984	507070016	772030016	596150016	0.59993	0.711092
565	P0AEH5	Protein ElaB	elaB	sp|P0AEH5|ELAB_ECOLI Protein ElaB OS=Escherichia coli (strain K12) OX=83333 GN=elaB PE=1 SV=1	2	2	2	2	2	19.795	11.306	101	26.7	1	0.393306	-0.643405	1.3134	0.6402	8.90362	9.59192	400489984	400489984	2503000064	1404700032	0.0357319	0.126957
566	P0AEI1	tRNA-2-methylthio-N(6)-dimethylallyladenosine synthase	miaB	sp|P0AEI1|MIAB_ECOLI tRNA-2-methylthio-N(6)-dimethylallyladenosine synthase OS=Escherichia coli (strain K12) OX=83333 GN=miaB PE=1 SV=1	15	15	15	9	12	190.14	53.662	474	49.8	1	-0.23766	0.000721115	0.84812	1.0005	9.58917	9.88973	1941500032	1941500032	4344800256	3412900096	0.573044	0.685507
567	P0AEI4	Ribosomal protein S12 methylthiotransferase RimO	rimO	sp|P0AEI4|RIMO_ECOLI Ribosomal protein uS12 methylthiotransferase RimO OS=Escherichia coli (strain K12) OX=83333 GN=rimO PE=1 SV=1	16	16	16	12	15	194.65	49.581	441	44.9	1	-0.0750944	-0.460389	0.94928	0.72679	9.80142	10.0023	3188600064	3141600000	5152600064	4900199936	0.25324	0.41284
569	P0AEK2	3-oxoacyl-[acyl-carrier-protein] reductase FabG	fabG	sp|P0AEK2|FABG_ECOLI 3-oxoacyl-[acyl-carrier-protein] reductase FabG OS=Escherichia coli (strain K12) OX=83333 GN=fabG PE=1 SV=1	18	18	18	15	14	323.31	25.56	244	92.6	1	-0.170426	-0.149297	0.88858	0.90169	10.5287	10.6867	16935999488	16851000320	24217999360	24387999744	0.799965	0.855677
570	P0AEK4	Enoyl-[acyl-carrier-protein] reductase [NADH] FabI	fabI	sp|P0AEK4|FABI_ECOLI Enoyl-[acyl-carrier-protein] reductase [NADH] FabI OS=Escherichia coli (strain K12) OX=83333 GN=fabI PE=1 SV=2	29	29	29	23	28	323.31	27.864	262	92	1	0.0713507	-0.0976563	1.0507	0.93455	10.6045	10.8803	20006000640	20220999680	40279998464	35627999232	0.807299	0.862174	57
571	P0AEM0	FKBP-type 16 kDa peptidyl-prolyl cis-trans isomerase	fkpB	sp|P0AEM0|FKBX_ECOLI FKBP-type 16 kDa peptidyl-prolyl cis-trans isomerase OS=Escherichia coli (strain K12) OX=83333 GN=fkpB PE=1 SV=2	1	1	1	1	1	104.7	16.081	149	10.1	1	NaN	NaN	NaN	NaN	NaN	NaN	0	0	0	0	NaN	NaN
572	P0AEM4	Negative regulator of flagellin synthesis	flgM	sp|P0AEM4|FLGM_ECOLI Negative regulator of flagellin synthesis OS=Escherichia coli (strain K12) OX=83333 GN=flgM PE=1 SV=1	1	1	1	1	1	12.162	10.34	97	16.5	1	NaN	NaN	NaN	NaN	NaN	NaN	0	0	0	0	NaN	NaN
573	P0AEM9	Cystine-binding periplasmic protein	fliY	sp|P0AEM9|TCYJ_ECOLI L-cystine-binding protein TcyJ OS=Escherichia coli (strain K12) OX=83333 GN=tcyJ PE=1 SV=1	2	2	2	2	0	8.6194	29.039	266	7.9	1	0.194339	NaN	1.1442	NaN	8.12643	NaN	63786000	70007000	0	0	NaN	NaN
574	P0AEN1	NAD(P)H-flavin reductase	fre	sp|P0AEN1|FRE_ECOLI NAD(P)H-flavin reductase OS=Escherichia coli (strain K12) OX=83333 GN=fre PE=1 SV=2	7	7	7	4	6	11.649	26.242	233	30.5	1	0.447526	0.206268	1.3637	1.1537	8.87594	9.156	375760000	375760000	695769984	736419968	0.197203	0.35153
575	P0AEP1	Galactose-proton symporter	galP	sp|P0AEP1|GALP_ECOLI Galactose-proton symporter OS=Escherichia coli (strain K12) OX=83333 GN=galP PE=1 SV=1	2	2	2	1	1	1.7657	50.982	464	4.3	1	-0.0714515	NaN	0.95168	NaN	7.80724	NaN	57288000	6868600	0	0	NaN	NaN	99
576	P0AEP3	UTP--glucose-1-phosphate uridylyltransferase	galU	sp|P0AEP3|GALU_ECOLI UTP--glucose-1-phosphate uridylyltransferase OS=Escherichia coli (strain K12) OX=83333 GN=galU PE=1 SV=2	12	12	12	8	11	256.54	32.942	302	45	1	-0.0480094	0.0203421	0.96727	1.0142	9.76793	10.0201	3445100032	2415300096	6579299840	3893600000	0.979933	0.984022
577	P0AEQ3	Glutamine-binding periplasmic protein	glnH	sp|P0AEQ3|GLNH_ECOLI Glutamine-binding periplasmic protein OS=Escherichia coli (strain K12) OX=83333 GN=glnH PE=1 SV=1	7	7	7	5	7	323.31	27.19	248	30.2	1	0.168129	0.408603	1.1236	1.3274	9.39912	9.51316	1312999936	1193799936	1629799936	1629799936	0.297212	0.452117
578	P0AER0	Glycerol uptake facilitator protein	glpF	sp|P0AER0|GLPF_ECOLI Glycerol uptake facilitator protein OS=Escherichia coli (strain K12) OX=83333 GN=glpF PE=1 SV=1	1	1	1	0	1	2.0818	29.78	281	2.5	1	NaN	NaN	NaN	NaN	NaN	NaN	0	0	0	0	NaN	NaN	4;5;6
580	P0AES0	Bifunctional glutathionylspermidine synthetase/amidase;Glutathionylspermidine amidase;Glutathionylspermidine synthetase	gss	sp|P0AES0|GSP_ECOLI Bifunctional glutathionylspermidine synthetase/amidase OS=Escherichia coli (strain K12) OX=83333 GN=gss PE=1 SV=1	4	4	4	4	3	323.31	70.531	619	5.7	1	1.36894	NaN	2.5828	NaN	7.66065	NaN	4444600	41333000	0	0	NaN	NaN	212;337;340
581	P0AES4	DNA gyrase subunit A	gyrA	sp|P0AES4|GYRA_ECOLI DNA gyrase subunit A OS=Escherichia coli (strain K12) OX=83333 GN=gyrA PE=1 SV=1	31	31	31	24	26	323.31	96.962	875	45.1	1	-0.198212	-0.0709211	0.87163	0.95203	10.1983	10.3328	8425099776	7360399872	12257999872	9260499968	0.763514	0.834258
582	P0AES6	DNA gyrase subunit B	gyrB	sp|P0AES6|GYRB_ECOLI DNA gyrase subunit B OS=Escherichia coli (strain K12) OX=83333 GN=gyrB PE=1 SV=2	24	24	24	17	20	323.31	89.949	804	38.6	1	0.0611541	-0.00361125	1.0433	0.9975	10.0025	10.277	5099800064	4958000128	8591200256	10330999808	0.884037	0.917989
583	P0AES9	Acid stress chaperone HdeA	hdeA	sp|P0AES9|HDEA_ECOLI Acid stress chaperone HdeA OS=Escherichia coli (strain K12) OX=83333 GN=hdeA PE=1 SV=1	1	1	1	1	0	21.136	11.857	110	25.5	1	NaN	NaN	NaN	NaN	NaN	NaN	0	0	0	0	NaN	NaN
584	P0AET8	7-alpha-hydroxysteroid dehydrogenase	hdhA	sp|P0AET8|HDHA_ECOLI 7alpha-hydroxysteroid dehydrogenase OS=Escherichia coli (strain K12) OX=83333 GN=hdhA PE=1 SV=1	7	7	7	3	6	62.522	26.778	255	37.3	1	0.58323	0.0985544	1.4982	1.0707	8.72583	10.3493	265950000	265950000	10936000512	11413000192	0.0809302	0.207059
585	P0AEU0	Histidine-binding periplasmic protein	hisJ	sp|P0AEU0|HISJ_ECOLI Histidine-binding periplasmic protein OS=Escherichia coli (strain K12) OX=83333 GN=hisJ PE=1 SV=1	8	8	8	5	8	135.71	28.483	260	38.1	1	-0.160814	0.0866479	0.89452	1.0619	9.24139	9.44392	871680000	871680000	1417200000	1362000000	0.694204	0.776731	170;173
586	P0AEU7	Chaperone protein Skp	skp	sp|P0AEU7|SKP_ECOLI Chaperone protein Skp OS=Escherichia coli (strain K12) OX=83333 GN=skp PE=1 SV=1	13	13	13	12	12	323.31	17.688	161	73.3	1	0.147437	0.0949116	1.1076	1.068	10.4479	10.6724	15045000192	13002000384	24693000192	22343000064	0.754558	0.823246
587	P0AEW6	Inosine-guanosine kinase	gsk	sp|P0AEW6|INGK_ECOLI Guanosine-inosine kinase OS=Escherichia coli (strain K12) OX=83333 GN=gsk PE=1 SV=1	2	2	2	0	2	22.649	48.448	434	10.6	1	NaN	0.597507	NaN	1.5131	NaN	8.42249	0	0	132270000	132270000	NaN	NaN
588	P0AEX3	Alpha-ketoglutarate permease	kgtP	sp|P0AEX3|KGTP_ECOLI Alpha-ketoglutarate permease OS=Escherichia coli (strain K12) OX=83333 GN=kgtP PE=1 SV=1	1	1	1	1	1	6.4404	47.052	432	2.5	1	-0.383078	-0.0828815	0.7668	0.94417	8.3451	8.35557	110680000	110680000	113380000	113380000	0.318498	0.472461
589	P0AEX9	Maltose-binding periplasmic protein	malE	sp|P0AEX9|MALE_ECOLI Maltose/maltodextrin-binding periplasmic protein OS=Escherichia coli (strain K12) OX=83333 GN=malE PE=1 SV=1	46	46	46	37	42	323.31	43.387	396	76.8	1	-0.13204	-0.0131013	0.91254	0.99096	10.8217	11.1068	34512998400	31808999424	65244000256	62633000960	0.899784	0.930949
590	P0AEY5	Modulator of drug activity B	mdaB	sp|P0AEY5|MDAB_ECOLI NADPH:quinone oxidoreductase MdaB OS=Escherichia coli (strain K12) OX=83333 GN=mdaB PE=1 SV=1	4	4	4	2	4	40.248	21.891	193	24.9	1	0.381837	0.506703	1.303	1.4208	8.62066	9.18946	247030000	170470000	689950016	856950016	0.165228	0.315578
591	P0AEZ3	Septum site-determining protein MinD	minD	sp|P0AEZ3|MIND_ECOLI Septum site-determining protein MinD OS=Escherichia coli (strain K12) OX=83333 GN=minD PE=1 SV=2	10	10	10	9	9	323.31	29.614	270	45.6	1	-0.0194482	0.0543624	0.98661	1.0384	9.83466	9.96953	3598899968	3234800128	5066899968	4255600128	0.948587	0.963794
592	P0AEZ9	Molybdenum cofactor biosynthesis protein B	moaB	sp|P0AEZ9|MOAB_ECOLI Molybdenum cofactor biosynthesis protein B OS=Escherichia coli (strain K12) OX=83333 GN=moaB PE=1 SV=2	2	2	2	2	1	8.8031	18.665	170	12.4	1	-0.155438	0.387914	0.89786	1.3085	8.43025	8.74025	74599000	194710000	274929984	274929984	0.225789	0.381073
593	P0AF03	Molybdopterin adenylyltransferase	mog	sp|P0AF03|MOG_ECOLI Molybdopterin adenylyltransferase OS=Escherichia coli (strain K12) OX=83333 GN=mog PE=1 SV=1	1	1	1	1	1	4.3548	21.222	195	6.2	1	NaN	-0.394411	NaN	0.7608	NaN	8.19177	0	0	140950000	14565000	NaN	NaN
594	P0AF08	Protein mrp	mrp	sp|P0AF08|APBC_ECOLI Iron-sulfur cluster carrier protein OS=Escherichia coli (strain K12) OX=83333 GN=mrp PE=3 SV=1	9	9	9	7	7	106.8	39.938	369	32	1	-0.318488	-0.216233	0.80191	0.86081	9.49893	9.80333	1891600000	1262899968	3746500096	2611599872	0.474075	0.605879
595	P0AF12	5-methylthioadenosine/S-adenosylhomocysteine nucleosidase	mtnN	sp|P0AF12|MTNN_ECOLI 5-methylthioadenosine/S-adenosylhomocysteine nucleosidase OS=Escherichia coli (strain K12) OX=83333 GN=mtnN PE=1 SV=1	4	4	4	2	4	104.17	24.354	232	25	1	0.0880058	0.117296	1.0629	1.0847	9.12545	9.40656	586419968	748499968	1236499968	1313600000	0.793539	0.850546
596	P0AF18	N-acetylglucosamine-6-phosphate deacetylase	nagA	sp|P0AF18|NAGA_ECOLI N-acetylglucosamine-6-phosphate deacetylase OS=Escherichia coli (strain K12) OX=83333 GN=nagA PE=1 SV=1	2	2	2	1	1	5.2093	40.949	382	9.7	1	-0.0380064	0.504061	0.974	1.4182	7.92902	7.99393	42461000	42461000	84023000	14589000	0.17253	0.325925
597	P0AF28	Nitrate/nitrite response regulator protein NarL	narL	sp|P0AF28|NARL_ECOLI Nitrate/nitrite response regulator protein NarL OS=Escherichia coli (strain K12) OX=83333 GN=narL PE=1 SV=1	4	4	4	4	3	53.419	23.927	216	18.5	1	-0.425695	0.176833	0.74448	1.1304	9.35706	9.6236	1217799936	1057600000	1927000064	2276400128	0.143551	0.291082
599	P0AF67	tRNA threonylcarbamoyladenosine biosynthesis protein TsaE	tsaE	sp|P0AF67|TSAE_ECOLI tRNA threonylcarbamoyladenosine biosynthesis protein TsaE OS=Escherichia coli (strain K12) OX=83333 GN=tsaE PE=1 SV=1	2	2	2	2	0	5.1306	16.853	153	26.8	1	-0.380202	NaN	0.76833	NaN	8.25276	NaN	167030000	11932000	0	0	NaN	NaN
600	P0AF70	Uncharacterized protein YjeI	yjeI	sp|P0AF70|YJEI_ECOLI Uncharacterized protein YjeI OS=Escherichia coli (strain K12) OX=83333 GN=yjeI PE=3 SV=1	1	1	1	1	1	4.8133	11.958	117	12.8	1	0.0861043	-0.0629721	1.0615	0.95729	8.08531	8.54575	104250000	17456000	175680000	175680000	0.804325	0.856969
601	P0AF90	Regulator of ribonuclease activity B	rraB	sp|P0AF90|RRAB_ECOLI Regulator of ribonuclease activity B OS=Escherichia coli (strain K12) OX=83333 GN=rraB PE=1 SV=1	2	2	2	1	1	123.03	15.603	138	33.3	1	-0.447564	NaN	0.73328	NaN	8.408	NaN	127930000	127930000	0	0	NaN	NaN
602	P0AF93	2-iminobutanoate/2-iminopropanoate deaminase	ridA	sp|P0AF93|RIDA_ECOLI 2-iminobutanoate/2-iminopropanoate deaminase OS=Escherichia coli (strain K12) OX=83333 GN=ridA PE=1 SV=2	10	10	10	9	10	323.31	13.611	128	96.9	1	-0.0204283	-1.35764	0.98594	0.39022	10.3332	10.482	10714000384	10824999936	15377000448	14963999744	0.020636	0.0898704
603	P0AF96	Toxin-antitoxin biofilm protein TabA	tabA	sp|P0AF96|TABA_ECOLI Toxin-antitoxin biofilm protein TabA OS=Escherichia coli (strain K12) OX=83333 GN=tabA PE=1 SV=1	1	1	1	1	1	20.544	16.865	150	12.7	1	-0.299329	-0.475335	0.81263	0.7193	8.86631	8.74301	367520000	367520000	236860000	316500000	0.258373	0.414492
604	P0AF98	Lipopolysaccharide export system permease protein LptF	lptF	sp|P0AF98|LPTF_ECOLI Lipopolysaccharide export system permease protein LptF OS=Escherichia coli (strain K12) OX=83333 GN=lptF PE=1 SV=1	1	1	1	0	1	2.3894	40.357	366	2.7	1	NaN	1.00605	NaN	2.0084	NaN	8.11857	0	0	103840000	27551000	NaN	NaN
605	P0AFA7	Na(+)/H(+) antiporter NhaB	nhaB	sp|P0AFA7|NHAB_ECOLI Na(+)/H(+) antiporter NhaB OS=Escherichia coli (strain K12) OX=83333 GN=nhaB PE=1 SV=1	2	2	2	2	1	4.987	56.728	513	4.7	1	-0.115144	0.236829	0.92329	1.1784	7.97329	8.38325	10606000	83429000	20283000	221400000	0.490802	0.623749
606	P0AFB1	Lipoprotein NlpI	nlpI	sp|P0AFB1|NLPI_ECOLI Lipoprotein NlpI OS=Escherichia coli (strain K12) OX=83333 GN=nlpI PE=1 SV=1	4	4	4	1	4	290.4	33.62	294	10.5	1	NaN	-0.294172	NaN	0.81554	NaN	8.61072	0	0	204030000	204030000	NaN	NaN
608	P0AFC7	NADH-quinone oxidoreductase subunit B	nuoB	sp|P0AFC7|NUOB_ECOLI NADH-quinone oxidoreductase subunit B OS=Escherichia coli (strain K12) OX=83333 GN=nuoB PE=1 SV=1	9	9	9	8	7	323.31	25.056	220	61.8	1	-0.156804	-0.00862417	0.89701	0.99404	9.75709	9.87775	3091500032	2624499968	4078899968	3467599872	0.850685	0.892814
609	P0AFD1	NADH-quinone oxidoreductase subunit E	nuoE	sp|P0AFD1|NUOE_ECOLI NADH-quinone oxidoreductase subunit E OS=Escherichia coli (strain K12) OX=83333 GN=nuoE PE=1 SV=1	2	2	2	2	1	16.821	18.59	166	23.5	1	0.106214	NaN	1.0764	NaN	8.9363	NaN	481780000	381800000	0	0	NaN	NaN
610	P0AFD6	NADH-quinone oxidoreductase subunit I	nuoI	sp|P0AFD6|NUOI_ECOLI NADH-quinone oxidoreductase subunit I OS=Escherichia coli (strain K12) OX=83333 GN=nuoI PE=1 SV=1	6	6	6	2	4	11.535	20.538	180	26.7	1	-0.288241	0.129217	0.8189	1.0937	8.70474	8.5594	392849984	113840000	181290000	181290000	0.349421	0.50121
611	P0AFE8	NADH-quinone oxidoreductase subunit M	nuoM	sp|P0AFE8|NUOM_ECOLI NADH-quinone oxidoreductase subunit M OS=Escherichia coli (strain K12) OX=83333 GN=nuoM PE=1 SV=1	1	1	1	1	1	1.9712	56.524	509	2	1	-0.3928	-0.205464	0.76165	0.86726	8.68808	8.72385	243810000	243810000	264740000	264740000	0.330521	0.479795
612	P0AFF2	Nucleoside permease NupC	nupC	sp|P0AFF2|NUPC_ECOLI Nucleoside permease NupC OS=Escherichia coli (strain K12) OX=83333 GN=nupC PE=1 SV=1	4	4	4	2	4	41.373	43.475	400	10.2	1	0.421048	0.0775164	1.3389	1.0552	8.75256	9.23954	497400000	68266000	867980032	867980032	0.231264	0.388085
613	P0AFF6	Transcription termination/antitermination protein NusA	nusA	sp|P0AFF6|NUSA_ECOLI Transcription termination/antitermination protein NusA OS=Escherichia coli (strain K12) OX=83333 GN=nusA PE=1 SV=1	17	17	17	17	15	323.31	54.87	495	50.1	1	0.0858326	-0.0889911	1.0613	0.94018	10.4167	10.5837	12828999680	13272000512	19419000832	18925000704	0.755905	0.825685
614	P0AFG0	Transcription termination/antitermination protein NusG	nusG	sp|P0AFG0|NUSG_ECOLI Transcription termination/antitermination protein NusG OS=Escherichia coli (strain K12) OX=83333 GN=nusG PE=1 SV=2	13	13	13	11	10	242.23	20.531	181	79.6	1	0.334454	0.0771063	1.2609	1.0549	10.1117	10.2106	5635200000	7296399872	7661899776	8577099776	0.337604	0.48679
615	P0AFG3	2-oxoglutarate dehydrogenase E1 component	sucA	sp|P0AFG3|ODO1_ECOLI 2-oxoglutarate dehydrogenase E1 component OS=Escherichia coli (strain K12) OX=83333 GN=sucA PE=1 SV=1	28	28	28	21	24	323.31	105.06	933	33.7	1	-0.362269	-0.229551	0.77794	0.8529	9.94892	10.1614	4533700096	4356599808	7864500224	6634899968	0.366303	0.515591	74;77;78;79
616	P0AFG6	Dihydrolipoyllysine-residue succinyltransferase component of 2-oxoglutarate dehydrogenase complex	sucB	sp|P0AFG6|ODO2_ECOLI Dihydrolipoyllysine-residue succinyltransferase component of 2-oxoglutarate dehydrogenase complex OS=Escherichia coli (strain K12) OX=83333 GN=sucB PE=1 SV=2	17	17	17	17	13	323.31	44.011	405	64.7	1	-0.083447	0.00201835	0.9438	1.0014	10.3254	10.595	10183999488	10968000512	17169000448	22186000384	0.940213	0.959228
617	P0AFG8	Pyruvate dehydrogenase E1 component	aceE	sp|P0AFG8|ODP1_ECOLI Pyruvate dehydrogenase E1 component OS=Escherichia coli (strain K12) OX=83333 GN=aceE PE=1 SV=2	112	112	112	100	95	323.31	99.667	887	93	1	0.175045	0.200504	1.129	1.1491	11.5145	11.6341	161790001152	165179998208	212280000512	218369998848	0.59405	0.704349
618	P0AFH2	Oligopeptide transport system permease protein OppB	oppB	sp|P0AFH2|OPPB_ECOLI Oligopeptide transport system permease protein OppB OS=Escherichia coli (strain K12) OX=83333 GN=oppB PE=1 SV=1	2	2	2	1	2	20.797	33.443	306	9.2	1	0.0508847	0.466027	1.0359	1.3813	8.39747	9.01223	220270000	29460000	492900000	535670016	0.237615	0.392999
619	P0AFH6	Oligopeptide transport system permease protein OppC	oppC	sp|P0AFH6|OPPC_ECOLI Oligopeptide transport system permease protein OppC OS=Escherichia coli (strain K12) OX=83333 GN=oppC PE=1 SV=1	1	1	1	1	0	8.0792	33.022	302	3.6	1	0.0469799	NaN	1.0331	NaN	7.78867	NaN	52492000	8978500	0	0	NaN	NaN
620	P0AFH8	Osmotically-inducible protein Y	osmY	sp|P0AFH8|OSMY_ECOLI Osmotically-inducible protein Y OS=Escherichia coli (strain K12) OX=83333 GN=osmY PE=1 SV=1	7	7	7	6	7	323.31	21.073	201	48.3	1	0.129876	0.632361	1.0942	1.5501	9.01016	9.25987	468120000	555550016	776240000	1042899968	0.0946431	0.227625	193;200
621	P0AFI2	DNA topoisomerase 4 subunit A	parC	sp|P0AFI2|PARC_ECOLI DNA topoisomerase 4 subunit A OS=Escherichia coli (strain K12) OX=83333 GN=parC PE=1 SV=1	8	8	8	6	6	65.666	83.83	752	19.3	1	-0.046623	-0.2615	0.9682	0.83422	8.51456	8.70055	201980000	125030000	184970000	316849984	0.613452	0.717949
622	P0AFI5	D-alanyl-D-alanine endopeptidase	pbpG	sp|P0AFI5|PBP7_ECOLI D-alanyl-D-alanine endopeptidase OS=Escherichia coli (strain K12) OX=83333 GN=pbpG PE=1 SV=2	1	1	1	0	1	19.739	33.887	310	4.5	1	NaN	NaN	NaN	NaN	NaN	NaN	0	0	0	0	NaN	NaN
623	P0AFI7	Pyridoxine/pyridoxamine 5-phosphate oxidase	pdxH	sp|P0AFI7|PDXH_ECOLI Pyridoxine/pyridoxamine 5-phosphate oxidase OS=Escherichia coli (strain K12) OX=83333 GN=pdxH PE=1 SV=2	2	2	2	2	2	10.184	25.545	218	10.6	1	-0.0294702	0.0765591	0.97978	1.0545	8.27706	8.63942	166670000	22592000	132710000	303220000	0.895857	0.926604
624	P0AFJ1	Protein PhnA	phnA	sp|P0AFJ1|YJDM_ECOLI Protein YjdM OS=Escherichia coli (strain K12) OX=83333 GN=yjdM PE=3 SV=1	2	2	2	2	2	148.1	12.345	111	27.9	1	0.0391384	0.462681	1.0275	1.3781	8.31391	9.09417	168640000	37382000	696259968	545880000	0.237615	0.392999
625	P0AFJ7	Low-affinity inorganic phosphate transporter 1	pitA	sp|P0AFJ7|PITA_ECOLI Low-affinity inorganic phosphate transporter PitA OS=Escherichia coli (strain K12) OX=83333 GN=pitA PE=1 SV=1	4	4	4	3	4	285.33	53.388	499	16.8	1	-0.545171	0.137372	0.68531	1.0999	8.84008	9.66652	474560000	217400000	3728699904	911280000	0.0736765	0.195558
626	P0AFK0	Metalloprotease PmbA	pmbA	sp|P0AFK0|PMBA_ECOLI Metalloprotease PmbA OS=Escherichia coli (strain K12) OX=83333 GN=pmbA PE=1 SV=1	10	10	10	7	8	251.59	48.369	450	33.3	1	0.0258793	0.0989585	1.0181	1.071	9.21624	9.47618	892230016	753059968	1427200000	1566300032	0.895459	0.925159
627	P0AFK6	Spermidine/putrescine transport system permease protein PotC	potC	sp|P0AFK6|POTC_ECOLI Spermidine/putrescine transport system permease protein PotC OS=Escherichia coli (strain K12) OX=83333 GN=potC PE=3 SV=1	1	1	1	0	1	3.0822	29.111	264	4.5	1	NaN	0.0798389	NaN	1.0569	NaN	8.15489	0	0	17414000	125440000	NaN	NaN
628	P0AFK9	Spermidine/putrescine-binding periplasmic protein	potD	sp|P0AFK9|POTD_ECOLI Spermidine/putrescine-binding periplasmic protein OS=Escherichia coli (strain K12) OX=83333 GN=potD PE=1 SV=1	12	12	12	12	10	323.31	38.867	348	48.6	1	-0.293023	0.0201999	0.81619	1.0141	10.0252	10.1328	6366300160	4231200000	7439000064	6139100160	0.457727	0.589331
629	P0AFL3	Peptidyl-prolyl cis-trans isomerase A	ppiA	sp|P0AFL3|PPIA_ECOLI Peptidyl-prolyl cis-trans isomerase A OS=Escherichia coli (strain K12) OX=83333 GN=ppiA PE=1 SV=1	5	5	5	3	5	115.81	20.431	190	28.9	1	-0.0229766	-0.0455207	0.9842	0.96894	8.95055	9.28385	402820000	489550016	879630016	1042800000	0.988064	0.990363
630	P0AFL6	Exopolyphosphatase	ppx	sp|P0AFL6|PPX_ECOLI Exopolyphosphatase OS=Escherichia coli (strain K12) OX=83333 GN=ppx PE=1 SV=2	2	2	2	0	2	2.743	58.135	513	4.7	1	NaN	0.273098	NaN	1.2084	NaN	8.38173	0	0	120420000	120420000	NaN	NaN
632	P0AFM2	Glycine betaine-binding periplasmic protein	proX	sp|P0AFM2|PROX_ECOLI Glycine betaine/proline betaine-binding periplasmic protein OS=Escherichia coli (strain K12) OX=83333 GN=proX PE=1 SV=1	27	27	27	21	24	323.31	36.022	330	81.5	1	-0.149953	-0.00572443	0.90128	0.99604	10.2601	10.4982	9584199680	8618500096	15669999616	15818999808	0.850685	0.892814
633	P0AFM6	Phage shock protein A	pspA	sp|P0AFM6|PSPA_ECOLI Phage shock protein A OS=Escherichia coli (strain K12) OX=83333 GN=pspA PE=1 SV=2	6	6	6	5	4	105.94	25.493	222	30.6	1	-0.496712	-0.097965	0.70872	0.93435	9.40495	9.59938	1279399936	1261299968	1894800000	2080600064	0.152486	0.302713
634	P0AFP6	Putative GTP cyclohydrolase 1 type 2	ybgI	sp|P0AFP6|GCH1L_ECOLI GTP cyclohydrolase 1 type 2 homolog OS=Escherichia coli (strain K12) OX=83333 GN=ybgI PE=1 SV=1	3	3	3	2	3	45.069	26.892	247	16.2	1	-0.547194	-0.0621133	0.68435	0.95786	8.42688	9.08949	87378000	179850000	403880000	824940032	0.106137	0.242492
635	P0AFR4	Uncharacterized protein YciO	yciO	sp|P0AFR4|YCIO_ECOLI Uncharacterized protein YciO OS=Escherichia coli (strain K12) OX=83333 GN=yciO PE=1 SV=1	5	5	5	4	5	38.91	23.211	206	37.4	1	0.179766	-0.301888	1.1327	0.81119	9.09798	9.59168	740780032	512300000	2173499904	1732000000	0.232817	0.389957
637	P0AFU8	Riboflavin synthase	ribC	sp|P0AFU8|RISA_ECOLI Riboflavin synthase OS=Escherichia coli (strain K12) OX=83333 GN=ribC PE=1 SV=1	10	10	10	8	6	153	23.445	213	54	1	0.0999011	0.162855	1.0717	1.1195	9.37195	9.45573	1180800000	1174000000	1226200064	1629600000	0.743633	0.815978
638	P0AFX0	Ribosome hibernation promoting factor	hpf	sp|P0AFX0|HPF_ECOLI Ribosome hibernation promoting factor OS=Escherichia coli (strain K12) OX=83333 GN=hpf PE=1 SV=1	4	4	4	1	3	5.1152	10.75	95	44.2	1	0.23352	0.1125	1.1757	1.0811	8.11139	8.90948	107400000	21839000	439809984	372049984	0.564467	0.680926
640	P0AFY6	Peptide antibiotic transporter SbmA	sbmA	sp|P0AFY6|SBMA_ECOLI Peptide antibiotic transporter SbmA OS=Escherichia coli (strain K12) OX=83333 GN=sbmA PE=1 SV=1	1	1	1	1	1	13.409	46.459	406	2.2	1	NaN	NaN	NaN	NaN	NaN	NaN	0	0	0	0	NaN	NaN	406
641	P0AFY8	Negative modulator of initiation of replication	seqA	sp|P0AFY8|SEQA_ECOLI Negative modulator of initiation of replication OS=Escherichia coli (strain K12) OX=83333 GN=seqA PE=1 SV=1	6	6	6	6	6	323.31	20.315	181	51.4	1	-0.139442	-0.284757	0.90787	0.82088	9.5723	9.64919	2088000000	1647100032	2749400064	1709100032	0.661396	0.756002	36
642	P0AFZ3	Stringent starvation protein B	sspB	sp|P0AFZ3|SSPB_ECOLI Stringent starvation protein B OS=Escherichia coli (strain K12) OX=83333 GN=sspB PE=1 SV=1	1	1	1	1	0	1.7741	18.262	165	11.5	1	-0.267601	NaN	0.8307	NaN	7.9941	NaN	89006000	9645600	0	0	NaN	NaN
643	P0AG00	Lipopolysaccharide biosynthesis protein WzzE	wzzE	sp|P0AG00|WZZE_ECOLI ECA polysaccharide chain length modulation protein OS=Escherichia coli (strain K12) OX=83333 GN=wzzE PE=1 SV=2	2	2	2	2	1	4.3555	39.489	348	9.5	1	-0.471449	NaN	0.72124	NaN	8.54411	NaN	217690000	132340000	0	0	NaN	NaN
644	P0AG07	Ribulose-phosphate 3-epimerase	rpe	sp|P0AG07|RPE_ECOLI Ribulose-phosphate 3-epimerase OS=Escherichia coli (strain K12) OX=83333 GN=rpe PE=1 SV=1	5	5	5	4	4	10.961	24.554	225	28.9	1	0.451435	-0.0287195	1.3674	0.98029	8.93855	9.35822	434030016	434030016	1171600000	1109900032	0.149051	0.30004
645	P0AG14	Probable protease SohB	sohB	sp|P0AG14|SOHB_ECOLI Probable protease SohB OS=Escherichia coli (strain K12) OX=83333 GN=sohB PE=1 SV=1	4	4	4	2	2	13.912	39.366	349	15.5	1	-0.148721	0.0487942	0.90205	1.0344	8.59377	8.82467	196220000	196220000	333920000	333920000	0.756626	0.828125
646	P0AG16	Amidophosphoribosyltransferase	purF	sp|P0AG16|PUR1_ECOLI Amidophosphoribosyltransferase OS=Escherichia coli (strain K12) OX=83333 GN=purF PE=1 SV=2	1	1	1	1	0	5.4738	56.487	505	3.4	1	NaN	NaN	NaN	NaN	NaN	NaN	0	0	0	0	NaN	NaN
647	P0AG18	N5-carboxyaminoimidazole ribonucleotide mutase	purE	sp|P0AG18|PURE_ECOLI N5-carboxyaminoimidazole ribonucleotide mutase OS=Escherichia coli (strain K12) OX=83333 GN=purE PE=1 SV=2	1	1	1	1	1	20.723	17.78	169	11.2	1	-0.0973012	-0.610345	0.93478	0.65504	8.33714	8.28708	152410000	64930000	32758000	160920000	0.112567	0.251482
648	P0AG24	Bifunctional (p)ppGpp synthase/hydrolase SpoT;GTP pyrophosphokinase;Guanosine-3,5-bis(diphosphate) 3-pyrophosphohydrolase	spoT	sp|P0AG24|SPOT_ECOLI Bifunctional (p)ppGpp synthase/hydrolase SpoT OS=Escherichia coli (strain K12) OX=83333 GN=spoT PE=1 SV=1	3	3	3	3	2	8.5733	79.342	702	7	1	0.480575	3.14731	1.3953	8.86	9.43688	9.38737	1373299968	1361200000	18792000	2421100032	0.00414844	0.0289554
649	P0AG27	Uncharacterized protein YibN	yibN	sp|P0AG27|YIBN_ECOLI Uncharacterized protein YibN OS=Escherichia coli (strain K12) OX=83333 GN=yibN PE=1 SV=1	8	8	8	8	8	323.31	15.596	143	72	1	-0.00988738	-0.0505921	0.99317	0.96554	9.93644	10.0674	5053599744	3584900096	6065999872	5612899840	0.988064	0.990363
650	P0AG30	Transcription termination factor Rho	rho	sp|P0AG30|RHO_ECOLI Transcription termination factor Rho OS=Escherichia coli (strain K12) OX=83333 GN=rho PE=1 SV=1	35	35	35	32	31	323.31	47.004	419	83.1	1	-0.270869	-0.187247	0.82882	0.87828	10.6765	10.8602	22968000512	24507000832	36192002048	36278001664	0.579079	0.691077
651	P0AG44	50S ribosomal protein L17	rplQ	sp|P0AG44|RL17_ECOLI Large ribosomal subunit protein bL17 OS=Escherichia coli (strain K12) OX=83333 GN=rplQ PE=1 SV=1	16	16	16	12	15	323.31	14.364	127	92.1	1	-0.0278514	0.018919	0.98088	1.0132	11.2783	11.3949	102629998592	87184998400	124140003328	124140003328	0.983228	0.988775
652	P0AG48	50S ribosomal protein L21	rplU	sp|P0AG48|RL21_ECOLI Large ribosomal subunit protein bL21 OS=Escherichia coli (strain K12) OX=83333 GN=rplU PE=1 SV=1	11	11	11	8	11	323.31	11.564	103	92.2	1	-0.146978	-0.145845	0.90314	0.90385	11.0853	11.2629	60103000064	61589000192	91769004032	91439996928	0.867844	0.906652
653	P0AG51	50S ribosomal protein L30	rpmD	sp|P0AG51|RL30_ECOLI Large ribosomal subunit protein uL30 OS=Escherichia coli (strain K12) OX=83333 GN=rpmD PE=1 SV=2	4	4	4	4	2	39.072	6.5417	59	81.4	1	0.232906	0.0253123	1.1752	1.0177	10.7327	10.418	31250999296	22793000960	23160999936	3020999936	0.540832	0.66218
654	P0AG55	50S ribosomal protein L6	rplF	sp|P0AG55|RL6_ECOLI Large ribosomal subunit protein uL6 OS=Escherichia coli (strain K12) OX=83333 GN=rplF PE=1 SV=2	28	28	28	25	27	323.31	18.904	177	91.5	1	-0.0477708	-0.104884	0.96743	0.92988	11.3408	11.5479	119029997568	100129996800	188980002816	164150001664	0.973027	0.979298
655	P0AG59	30S ribosomal protein S14	rpsN	sp|P0AG59|RS14_ECOLI Small ribosomal subunit protein uS14 OS=Escherichia coli (strain K12) OX=83333 GN=rpsN PE=1 SV=2	11	11	11	10	9	284.95	11.58	101	65.3	1	0.0432045	0.0582473	1.0304	1.0412	10.9013	11.0981	40097001472	39571001344	60577001472	64766001152	0.915382	0.938235
656	P0AG63	30S ribosomal protein S17	rpsQ	sp|P0AG63|RS17_ECOLI Small ribosomal subunit protein uS17 OS=Escherichia coli (strain K12) OX=83333 GN=rpsQ PE=1 SV=2	12	12	12	9	12	323.31	9.7043	84	90.5	1	-0.13841	-0.0609992	0.90852	0.9586	11.0001	11.2047	64597999616	35430998016	106120003584	54088998912	0.920504	0.941198
657	P0AG67	30S ribosomal protein S1	rpsA	sp|P0AG67|RS1_ECOLI Small ribosomal subunit protein bS1 OS=Escherichia coli (strain K12) OX=83333 GN=rpsA PE=1 SV=1	81	81	81	74	72	323.31	61.157	557	91.2	1	-0.124472	-0.276503	0.91734	0.82559	11.7971	11.9202	312899993600	313850003456	419590012928	412480012288	0.661396	0.756002	543
658	P0AG82	Phosphate-binding protein PstS	pstS	sp|P0AG82|PSTS_ECOLI Phosphate-binding protein PstS OS=Escherichia coli (strain K12) OX=83333 GN=pstS PE=1 SV=1	9	9	9	6	7	86.077	37.023	346	29.5	1	0.706287	0.387473	1.6316	1.3081	8.866	9.35294	423580000	310940000	852430016	1401500032	0.0601404	0.172876
659	P0AG86	Protein-export protein SecB	secB	sp|P0AG86|SECB_ECOLI Protein-export protein SecB OS=Escherichia coli (strain K12) OX=83333 GN=secB PE=1 SV=1	14	14	14	12	12	323.31	17.277	155	80.6	1	-0.242175	-0.186771	0.84547	0.87857	10.0838	10.2093	6144600064	5983900160	8423799808	7768600064	0.630393	0.730993
660	P0AG90	Protein translocase subunit SecD	secD	sp|P0AG90|SECD_ECOLI Protein translocase subunit SecD OS=Escherichia coli (strain K12) OX=83333 GN=secD PE=1 SV=1	15	15	15	10	14	323.31	66.631	615	28.9	1	-0.190553	-0.0785027	0.87627	0.94704	9.51331	9.91913	1833400064	1427299968	3836300032	4464600064	0.777165	0.842937
661	P0AG93	Protein translocase subunit SecF	secF	sp|P0AG93|SECF_ECOLI Protein translocase subunit SecF OS=Escherichia coli (strain K12) OX=83333 GN=secF PE=1 SV=1	3	3	3	2	3	90.546	35.382	323	11.5	1	-0.0461612	-0.0304424	0.96851	0.97912	8.70577	9.21461	272380000	235510000	828009984	811110016	1	0.998386
662	P0AG96	Protein translocase subunit SecE	secE	sp|P0AG96|SECE_ECOLI Protein translocase subunit SecE OS=Escherichia coli (strain K12) OX=83333 GN=secE PE=1 SV=1	1	1	1	1	1	13.463	13.643	127	11.8	1	0.31429	0.201885	1.2434	1.1502	9.41402	9.36769	1148999936	1445299968	1165900032	1165900032	0.385404	0.529526
663	P0AG99	Protein-export membrane protein SecG	secG	sp|P0AG99|SECG_ECOLI Protein-export membrane protein SecG OS=Escherichia coli (strain K12) OX=83333 GN=secG PE=1 SV=1	5	5	5	5	5	323.31	11.365	110	35.5	1	-0.237456	0.113034	0.84824	1.0815	9.56413	9.82641	1788099968	1877400064	3285600000	3419599872	0.436166	0.575737
664	P0AGA2	Protein translocase subunit SecY	secY	sp|P0AGA2|SECY_ECOLI Protein translocase subunit SecY OS=Escherichia coli (strain K12) OX=83333 GN=secY PE=1 SV=1	3	3	3	2	2	27.14	48.511	443	8.6	1	0.0801119	-0.0856192	1.0571	0.94238	9.55796	9.72655	1806899968	1806899968	2663899904	2663899904	0.807299	0.862174
665	P0AGD3	Superoxide dismutase [Fe]	sodB	sp|P0AGD3|SODF_ECOLI Superoxide dismutase [Fe] OS=Escherichia coli (strain K12) OX=83333 GN=sodB PE=1 SV=2	22	22	22	20	17	323.31	21.265	193	87	1	0.280838	0.17645	1.2149	1.1301	10.6949	10.8413	25517000704	24021999616	36186001408	33205999616	0.470163	0.599025
666	P0AGD7	Signal recognition particle protein	ffh	sp|P0AGD7|SRP54_ECOLI Signal recognition particle protein OS=Escherichia coli (strain K12) OX=83333 GN=ffh PE=1 SV=1	19	19	19	14	17	121.69	49.787	453	54.5	1	-0.13922	0.192573	0.90801	1.1428	9.65441	9.77251	2509299968	2003100032	3151399936	2771200000	0.528034	0.649266
667	P0AGE0	Single-stranded DNA-binding protein	ssb	sp|P0AGE0|SSB_ECOLI Single-stranded DNA-binding protein OS=Escherichia coli (strain K12) OX=83333 GN=ssb PE=1 SV=2	13	13	13	13	12	323.31	18.975	178	83.7	1	0.186881	-0.0429026	1.1383	0.9707	9.88205	10.067	3911600128	3710099968	5929299968	5738299904	0.584537	0.693882
668	P0AGE6	Chromate reductase	chrR	sp|P0AGE6|CHRR_ECOLI Quinone reductase OS=Escherichia coli (strain K12) OX=83333 GN=chrR PE=1 SV=1	1	1	1	0	1	2.1348	20.375	188	6.4	1	NaN	NaN	NaN	NaN	NaN	NaN	0	0	0	0	NaN	NaN
669	P0AGE9	Succinyl-CoA ligase [ADP-forming] subunit alpha	sucD	sp|P0AGE9|SUCD_ECOLI Succinate--CoA ligase [ADP-forming] subunit alpha OS=Escherichia coli (strain K12) OX=83333 GN=sucD PE=1 SV=2	20	20	20	16	19	323.31	29.777	289	79.6	1	-0.0198869	-0.180953	0.98631	0.88212	9.95173	10.2392	4956599808	3991500032	9532399616	7815600128	0.839615	0.890086
670	P0AGG8	Metalloprotease TldD	tldD	sp|P0AGG8|TLDD_ECOLI Metalloprotease TldD OS=Escherichia coli (strain K12) OX=83333 GN=tldD PE=1 SV=1	4	4	4	3	2	48.621	51.363	481	15.6	1	0.10541	0.369606	1.0758	1.292	8.62884	8.74972	212720000	212720000	25578000	536400000	0.35257	0.508002
671	P0AGI8	Trk system potassium uptake protein TrkA	trkA	sp|P0AGI8|TRKA_ECOLI Trk system potassium uptake protein TrkA OS=Escherichia coli (strain K12) OX=83333 GN=trkA PE=1 SV=1	2	2	2	2	1	2.5732	50.367	458	6.6	1	0.642193	NaN	1.5607	NaN	7.91291	NaN	40915000	40915000	0	0	NaN	NaN
672	P0AGJ5	Uncharacterized tRNA/rRNA methyltransferase YfiF	yfiF	sp|P0AGJ5|YFIF_ECOLI Uncharacterized tRNA/rRNA methyltransferase YfiF OS=Escherichia coli (strain K12) OX=83333 GN=yfiF PE=1 SV=1	9	9	9	8	8	242.44	37.784	345	30.7	1	0.167229	0.017922	1.1229	1.0125	9.47782	9.6356	1320099968	1684700032	2378400000	1942800000	0.702936	0.789123
673	P0AGJ9	Tyrosine--tRNA ligase	tyrS	sp|P0AGJ9|SYY_ECOLI Tyrosine--tRNA ligase OS=Escherichia coli (strain K12) OX=83333 GN=tyrS PE=1 SV=2	18	18	18	16	15	323.31	47.526	424	51.4	1	-0.190981	-0.383172	0.87601	0.76675	9.99984	10.2491	5091500032	4904900096	10003999744	7741000192	0.415093	0.55724
674	P0AGK4	RNA-binding protein YhbY	yhbY	sp|P0AGK4|YHBY_ECOLI RNA-binding protein YhbY OS=Escherichia coli (strain K12) OX=83333 GN=yhbY PE=1 SV=1	3	3	3	2	2	8.3971	10.784	97	68	1	0.0758749	-0.208478	1.054	0.86545	9.51602	9.71024	1538800000	1742300032	2584499968	2546899968	0.59993	0.711092
675	P0AGK8	HTH-type transcriptional regulator IscR	iscR	sp|P0AGK8|ISCR_ECOLI HTH-type transcriptional regulator IscR OS=Escherichia coli (strain K12) OX=83333 GN=iscR PE=1 SV=1	4	4	4	4	4	36.791	17.336	162	28.4	1	0.0706641	0.214	1.0502	1.1599	9.3326	9.5605	1158300032	992520000	1817500032	1817500032	0.693901	0.775611
676	P0AGL5	Ribosome association toxin RatA	ratA	sp|P0AGL5|RATA_ECOLI Ribosome association toxin RatA OS=Escherichia coli (strain K12) OX=83333 GN=ratA PE=1 SV=1	2	2	2	2	2	5.9435	17.726	158	16.5	1	-0.127904	-1.48524	0.91516	0.35719	8.56743	8.19208	188630000	180710000	151180000	4444300	0.0185484	0.0832756
678	P0C018	50S ribosomal protein L18	rplR	sp|P0C018|RL18_ECOLI Large ribosomal subunit protein uL18 OS=Escherichia coli (strain K12) OX=83333 GN=rplR PE=1 SV=1	14	14	14	13	11	323.31	12.769	117	85.5	1	0.0551957	-0.246738	1.039	0.8428	10.9364	10.9571	41182998528	45191000064	47499001856	43090001920	0.563744	0.679106
679	P0C037	UPF0345 protein YaiE	yaiE	sp|P0C037|PPNP_ECOLI Pyrimidine/purine nucleoside phosphorylase OS=Escherichia coli (strain K12) OX=83333 GN=ppnP PE=1 SV=1	3	3	3	2	3	83.539	10.234	94	30.9	1	0.648005	0.440314	1.567	1.3569	8.30198	9.01338	100220000	100220000	668350016	362950016	0.0816297	0.207715
680	P0C054	Small heat shock protein IbpA	ibpA	sp|P0C054|IBPA_ECOLI Small heat shock protein IbpA OS=Escherichia coli (strain K12) OX=83333 GN=ibpA PE=1 SV=1	7	7	7	5	5	323.31	15.774	137	67.9	1	-0.493601	-1.15878	0.71025	0.44789	9.49371	9.4147	1337799936	1779000064	1914200064	684140032	0.00744524	0.0437078
681	P0C058	Small heat shock protein IbpB	ibpB	sp|P0C058|IBPB_ECOLI Small heat shock protein IbpB OS=Escherichia coli (strain K12) OX=83333 GN=ibpB PE=1 SV=1	4	4	4	4	2	32.188	16.093	142	47.9	1	-0.751927	NaN	0.59381	NaN	8.63757	7.41263	239270000	194810000	25860000	0	NaN	NaN
682	P0C093	Nucleoid occlusion factor SlmA	slmA	sp|P0C093|SLMA_ECOLI Nucleoid occlusion factor SlmA OS=Escherichia coli (strain K12) OX=83333 GN=slmA PE=1 SV=1	1	1	1	0	1	1.9451	22.836	198	9.6	1	NaN	0.0835197	NaN	1.0596	NaN	8.03276	0	0	16137000	91698000	NaN	NaN
683	P0C0L2	Peroxiredoxin OsmC	osmC	sp|P0C0L2|OSMC_ECOLI Peroxiredoxin OsmC OS=Escherichia coli (strain K12) OX=83333 GN=osmC PE=1 SV=2	6	6	6	4	4	323.31	15.088	143	53.1	1	0.503145	0.400647	1.4173	1.3201	8.68487	9.15908	197190000	286840000	663230016	779150016	0.16023	0.309275
684	P0C0L7	Proline/betaine transporter	proP	sp|P0C0L7|PROP_ECOLI Proline/betaine transporter OS=Escherichia coli (strain K12) OX=83333 GN=proP PE=1 SV=1	6	6	6	4	5	199.26	54.845	500	16.6	1	0.32458	-0.905034	1.2523	0.53402	8.80655	8.39588	413780000	226760000	77078000	171740000	0.0277767	0.107323	454
685	P0C0R7	Ribosomal RNA large subunit methyltransferase E	rlmE	sp|P0C0R7|RLME_ECOLI Ribosomal RNA large subunit methyltransferase E OS=Escherichia coli (strain K12) OX=83333 GN=rlmE PE=1 SV=1	3	3	3	0	3	3.8949	23.335	209	12.9	1	NaN	0.328607	NaN	1.2558	NaN	8.75568	0	0	247260000	322480000	NaN	NaN
686	P0C0S1	Small-conductance mechanosensitive channel	mscS	sp|P0C0S1|MSCS_ECOLI Small-conductance mechanosensitive channel OS=Escherichia coli (strain K12) OX=83333 GN=mscS PE=1 SV=1	6	6	6	4	5	97.484	30.896	286	28	1	0.482229	0.391988	1.3969	1.3122	8.95841	9.27223	657729984	250950000	1135800064	735859968	0.179032	0.332163
687	P0C0V0	Periplasmic serine endoprotease DegP	degP	sp|P0C0V0|DEGP_ECOLI Periplasmic serine endoprotease DegP OS=Escherichia coli (strain K12) OX=83333 GN=degP PE=1 SV=1	18	18	18	16	16	323.31	49.354	474	50.2	1	0.13829	0.292193	1.1006	1.2245	9.68277	9.79931	2472399872	2344499968	3008800000	3290700032	0.47152	0.601303
688	P0C8J6	D-tagatose-1,6-bisphosphate aldolase subunit GatY	gatY	sp|P0C8J6|GATY_ECOLI D-tagatose-1,6-bisphosphate aldolase subunit GatY OS=Escherichia coli (strain K12) OX=83333 GN=gatY PE=1 SV=1	22	22	22	18	20	312.38	30.812	284	76.1	1	-0.595337	-0.524459	0.66189	0.69522	10.2073	10.4234	9010899968	7107299840	13781000192	12728999936	0.0720068	0.192731
689	P0C8J8	D-tagatose-1,6-bisphosphate aldolase subunit GatZ	gatZ	sp|P0C8J8|GATZ_ECOLI D-tagatose-1,6-bisphosphate aldolase subunit GatZ OS=Escherichia coli (strain K12) OX=83333 GN=gatZ PE=1 SV=1	21	21	20	15	19	323.31	47.108	420	62.1	1	-0.483985	-0.434851	0.715	0.73977	10.1327	10.3541	6947200000	6626200064	11578999808	11020000256	0.137251	0.28268
690	P0C960	Endo-type membrane-bound lytic murein transglycosylase A	emtA	sp|P0C960|EMTA_ECOLI Endo-type membrane-bound lytic murein transglycosylase A OS=Escherichia coli (strain K12) OX=83333 GN=emtA PE=1 SV=1	1	1	1	1	1	2.6931	22.226	203	13.8	1	0.645702	-0.303152	1.5645	0.81048	8.16216	8.44461	72632000	72632000	139180000	139180000	0.0205295	0.0894386
691	P0CB39	Phosphoethanolamine transferase EptC	eptC	sp|P0CB39|EPTC_ECOLI Phosphoethanolamine transferase EptC OS=Escherichia coli (strain K12) OX=83333 GN=eptC PE=1 SV=1	6	6	6	5	4	217.65	66.609	577	17.3	1	-0.0650684	-0.513914	0.9559	0.70032	8.60467	7.74536	242750000	159660000	11421000	44215000	0.164321	0.31425	161;172
693	P0CE48	Elongation factor Tu 2	tufB	sp|P0CE48|EFTU2_ECOLI Elongation factor Tu 2 OS=Escherichia coli (strain K12) OX=83333 GN=tufB PE=1 SV=1	68	68	1	63	67	323.31	43.313	394	91.6	1	-0.114082	-0.101784	0.92397	0.93188	12.3375	12.4844	1122399944704	1052799991808	1563499954176	1487399944192	0.951379	0.965325
694	P0CF60;P0CF58;P0CF57;P0CF56;P0CF55;P0CF54;P0CF53	Putative transposase InsD for insertion element IS2E;Transposase InsD for insertion element IS2K;Transposase InsD for insertion element IS2I;Transposase InsD for insertion element IS2H;Transposase InsD for insertion element IS2F;Transposase InsD for insertion element IS2D;Transposase InsD for insertion element IS2A	insD8;insD6;insD5;insD4;insD3;insD2;insD1	sp|P0CF60|INSD8_ECOLI Putative transposase InsD for insertion element IS2E OS=Escherichia coli (strain K12) OX=83333 GN=insD8 PE=5 SV=1;sp|P0CF58|INSD6_ECOLI Transposase InsD for insertion element IS2K OS=Escherichia coli (strain K12) OX=83333 GN=insD6 PE=	2;2;2;2;2;2;2	2;2;2;2;2;2;2	2;2;2;2;2;2;2	0	2	2.1614	24.724	218;301;301;301;301;301;301	15.1	7	NaN	-2.2188	NaN	0.21482	NaN	10.0807	0	0	6020599808	6020599808	NaN	NaN
695	P0CG19	Inactive ribonuclease PH	rph	sp|P0CG19|RNPH_ECOLI Truncated inactive ribonuclease PH OS=Escherichia coli (strain K12) OX=83333 GN=rph PE=1 SV=1	3	3	3	1	2	5.1327	24.425	228	21.1	1	-0.35814	0.510962	0.78017	1.425	8.47229	7.80477	148340000	148340000	10314000	53479000	0.0436976	0.143696	17;20;21;27
697	P0DMC7	Transcriptional regulatory protein RcsB	rcsB	sp|P0DMC7|RCSB_ECOLI Transcriptional regulatory protein RcsB OS=Escherichia coli (strain K12) OX=83333 GN=rcsB PE=1 SV=1	11	11	11	8	11	111.61	23.67	216	52.8	1	-0.255133	0.223546	0.83791	1.1676	9.24444	9.80141	738040000	1017600000	2924600064	3405499904	0.301007	0.455003	142
699	P0DTT0	Large ribosomal subunit assembly factor BipA	bipA	sp|P0DTT0|BIPA_ECOLI Large ribosomal subunit assembly factor BipA OS=Escherichia coli (strain K12) OX=83333 GN=bipA PE=1 SV=1	40	40	40	34	34	323.31	67.355	607	61.8	1	-0.0582476	-0.0212186	0.96043	0.9854	10.5706	10.6953	19613999104	17589000192	28181999616	21400000512	0.991556	0.991958
700	P10100	Rare lipoprotein A	rlpA	sp|P10100|RLPA_ECOLI Endolytic peptidoglycan transglycosylase RlpA OS=Escherichia coli (strain K12) OX=83333 GN=rlpA PE=1 SV=1	7	7	7	5	7	110.16	37.528	362	39	1	0.495695	0.606158	1.41	1.5222	8.2338	8.79339	19756000	151560000	147380000	474040000	0.115908	0.256289
701	P10121	Signal recognition particle receptor FtsY	ftsY	sp|P10121|FTSY_ECOLI Signal recognition particle receptor FtsY OS=Escherichia coli (strain K12) OX=83333 GN=ftsY PE=1 SV=1	12	12	12	12	10	311.95	54.513	497	31	1	-0.0778783	-0.200448	0.94745	0.87028	9.59572	9.77972	1912400000	2029600000	3619300096	2402400000	0.816896	0.871325
702	P10346	Glutamine transport ATP-binding protein GlnQ	glnQ	sp|P10346|GLNQ_ECOLI Glutamine transport ATP-binding protein GlnQ OS=Escherichia coli (strain K12) OX=83333 GN=glnQ PE=1 SV=1	4	4	4	2	4	17.217	26.731	240	20.4	1	-0.322974	0.24732	0.79942	1.187	8.44053	8.82561	137880000	137880000	334640000	334640000	0.217952	0.373937
703	P10384	Long-chain fatty acid transport protein	fadL	sp|P10384|FADL_ECOLI Long-chain fatty acid transport protein OS=Escherichia coli (strain K12) OX=83333 GN=fadL PE=1 SV=5	21	21	21	16	18	323.31	48.541	446	51.8	1	-0.421496	-0.0776042	0.74665	0.94763	9.70133	9.97008	2664300032	2362899968	4529200128	4805100032	0.239358	0.395309
704	P10408	Protein translocase subunit SecA	secA	sp|P10408|SECA_ECOLI Protein translocase subunit SecA OS=Escherichia coli (strain K12) OX=83333 GN=secA PE=1 SV=2	32	32	32	28	23	323.31	102.02	901	41.8	1	-0.117568	-0.0114571	0.92174	0.99209	10.0091	10.0821	5979100160	4231699968	6012800000	6069199872	0.94059	0.960746
705	P11557	Cell division protein DamX	damX	sp|P11557|DAMX_ECOLI Cell division protein DamX OS=Escherichia coli (strain K12) OX=83333 GN=damX PE=1 SV=2	4	4	4	2	4	323.31	46.161	428	19.6	1	-0.134255	-0.0983202	0.91114	0.93412	9.16389	9.5841	636659968	821790016	1945900032	1892099968	0.921255	0.942684
706	P11875	Arginine--tRNA ligase	argS	sp|P11875|SYR_ECOLI Arginine--tRNA ligase OS=Escherichia coli (strain K12) OX=83333 GN=argS PE=1 SV=1	26	26	26	22	24	323.31	64.682	577	53.6	1	-0.102419	-0.00233905	0.93147	0.99838	9.89447	10.1068	4403500032	3439300096	6895799808	5891999744	0.90497	0.935311
707	P11880	UDP-N-acetylmuramoyl-tripeptide--D-alanyl-D-alanine ligase	murF	sp|P11880|MURF_ECOLI UDP-N-acetylmuramoyl-tripeptide--D-alanyl-D-alanine ligase OS=Escherichia coli (strain K12) OX=83333 GN=murF PE=1 SV=2	6	6	6	3	6	47.194	47.447	452	15.3	1	-0.0785485	0.0139266	0.94701	1.0097	8.33436	9.44903	188000000	27954000	1491399936	1320700032	0.940213	0.959228
708	P12281	Molybdopterin molybdenumtransferase	moeA	sp|P12281|MOEA_ECOLI Molybdopterin molybdenumtransferase OS=Escherichia coli (strain K12) OX=83333 GN=moeA PE=1 SV=1	1	1	1	0	1	7.6016	44.067	411	4.9	1	NaN	0.283448	NaN	1.2171	NaN	8.32362	0	0	105340000	105340000	NaN	NaN
709	P12758	Uridine phosphorylase	udp	sp|P12758|UDP_ECOLI Uridine phosphorylase OS=Escherichia coli (strain K12) OX=83333 GN=udp PE=1 SV=3	16	16	16	15	13	259.93	27.159	253	72.7	1	-0.290374	-0.0547819	0.81769	0.96274	10.3556	10.4826	12064000000	10611999744	15594000384	14787999744	0.513354	0.637508
711	P13024	Protein FdhE	fdhE	sp|P13024|FDHE_ECOLI Protein FdhE OS=Escherichia coli (strain K12) OX=83333 GN=fdhE PE=1 SV=2	3	3	3	3	3	24.708	34.746	309	15.5	1	0.166458	-0.0179574	1.1223	0.98763	8.7817	9.10908	356200000	248730000	804969984	480560000	0.677774	0.768979
712	P13029	Catalase-peroxidase	katG	sp|P13029|KATG_ECOLI Catalase-peroxidase OS=Escherichia coli (strain K12) OX=83333 GN=katG PE=1 SV=2	19	19	19	13	14	323.31	80.023	726	33.7	1	0.279174	0.391768	1.2135	1.312	9.68972	9.69277	2484000000	2410599936	2226400000	2702700032	0.312754	0.465865
713	P13033	Anaerobic glycerol-3-phosphate dehydrogenase subunit B	glpB	sp|P13033|GLPB_ECOLI Anaerobic glycerol-3-phosphate dehydrogenase subunit B OS=Escherichia coli (strain K12) OX=83333 GN=glpB PE=1 SV=1	1	1	1	1	1	35.447	45.357	419	3.3	1	NaN	NaN	NaN	NaN	NaN	NaN	0	0	0	0	NaN	NaN
714	P13035	Aerobic glycerol-3-phosphate dehydrogenase	glpD	sp|P13035|GLPD_ECOLI Aerobic glycerol-3-phosphate dehydrogenase OS=Escherichia coli (strain K12) OX=83333 GN=glpD PE=1 SV=3	27	27	27	25	18	323.31	56.75	501	63.3	1	0.60502	0.592062	1.521	1.5074	10.1344	10.2384	6279799808	7346400256	8359099904	8954000384	0.0885195	0.217282	498
715	P13036	Fe(3+) dicitrate transport protein FecA	fecA	sp|P13036|FECA_ECOLI Fe(3+) dicitrate transport protein FecA OS=Escherichia coli (strain K12) OX=83333 GN=fecA PE=1 SV=2	25	25	25	18	24	323.31	85.321	774	45.9	1	0.233643	0.365357	1.1758	1.2882	9.70822	10.0059	2427099904	2680499968	4283200000	5853400064	0.331998	0.481933
716	P14081	Selenocysteine-specific elongation factor	selB	sp|P14081|SELB_ECOLI Selenocysteine-specific elongation factor OS=Escherichia coli (strain K12) OX=83333 GN=selB PE=1 SV=3	1	1	1	0	1	1.7531	68.867	614	3.1	1	NaN	NaN	NaN	NaN	NaN	NaN	0	0	0	0	NaN	NaN
717	P14175	Glycine betaine/L-proline transport ATP-binding protein ProV	proV	sp|P14175|PROV_ECOLI Glycine betaine/proline betaine transport system ATP-binding protein ProV OS=Escherichia coli (strain K12) OX=83333 GN=proV PE=1 SV=1	28	28	28	22	26	323.31	44.162	400	74	1	-0.0804692	-0.162363	0.94575	0.89356	10.0997	10.3008	6367000064	6213799936	10028000256	9962600448	0.884916	0.919416
718	P14176	Glycine betaine/L-proline transport system permease protein ProW	proW	sp|P14176|PROW_ECOLI Glycine betaine/proline betaine transport system permease protein ProW OS=Escherichia coli (strain K12) OX=83333 GN=proW PE=1 SV=1	4	4	4	4	3	22.142	37.619	354	14.7	1	0.0611541	-0.288346	1.0433	0.81884	8.7116	9.43762	271020000	243730000	1457500032	1281699968	0.446797	0.584233
719	P14900	UDP-N-acetylmuramoylalanine--D-glutamate ligase	murD	sp|P14900|MURD_ECOLI UDP-N-acetylmuramoylalanine--D-glutamate ligase OS=Escherichia coli (strain K12) OX=83333 GN=murD PE=1 SV=3	4	4	4	2	3	54.878	46.973	438	14.4	1	-0.244002	-0.0430215	0.8444	0.97062	8.61656	8.99591	272300000	141280000	379520000	611110016	0.637893	0.73406
720	P15028	Fe(3+) dicitrate-binding periplasmic protein	fecB	sp|P15028|FECB_ECOLI Fe(3+) dicitrate-binding periplasmic protein FecB OS=Escherichia coli (strain K12) OX=83333 GN=fecB PE=1 SV=3	5	5	5	1	4	8.1893	33.146	300	21	1	NaN	0.260267	NaN	1.1977	NaN	9.01141	0	0	513310016	513310016	NaN	NaN
721	P15034	Xaa-Pro aminopeptidase	pepP	sp|P15034|AMPP_ECOLI Xaa-Pro aminopeptidase OS=Escherichia coli (strain K12) OX=83333 GN=pepP PE=1 SV=2	5	5	5	4	3	22.399	49.815	441	15.9	1	0.253384	0.236217	1.192	1.1779	8.78607	9.04534	305520000	305520000	555020032	555020032	0.469564	0.598267
722	P15042	DNA ligase	ligA	sp|P15042|DNLJ_ECOLI DNA ligase OS=Escherichia coli (strain K12) OX=83333 GN=ligA PE=1 SV=2	10	10	10	6	8	18.963	73.605	671	19.4	1	-0.56043	-0.279371	0.6781	0.82395	9.08564	9.31724	631000000	586979968	994540032	1081500032	0.109184	0.247012
723	P15067	Glycogen debranching enzyme	glgX	sp|P15067|GLGX_ECOLI Glycogen debranching enzyme OS=Escherichia coli (strain K12) OX=83333 GN=glgX PE=1 SV=3	1	1	1	1	1	2.3897	73.576	657	2.7	1	NaN	NaN	NaN	NaN	NaN	NaN	0	0	0	0	NaN	NaN
724	P15078	Carbon starvation protein A	cstA	sp|P15078|CSTA_ECOLI Peptide transporter CstA OS=Escherichia coli (strain K12) OX=83333 GN=cstA PE=1 SV=3	2	2	2	2	1	2.3689	75.104	701	4.3	1	NaN	NaN	NaN	NaN	NaN	NaN	0	0	0	0	NaN	NaN	4;7;11;14
725	P15288	Cytosol non-specific dipeptidase	pepD	sp|P15288|PEPD_ECOLI Cytosol non-specific dipeptidase OS=Escherichia coli (strain K12) OX=83333 GN=pepD PE=1 SV=3	29	29	29	19	27	323.31	52.915	485	63.3	1	0.202762	0.0227584	1.1509	1.0159	10.1177	10.3319	6937500160	6175900160	10796000256	10675999744	0.594498	0.705308
726	P15639	Bifunctional purine biosynthesis protein PurH;Phosphoribosylaminoimidazolecarboxamide formyltransferase;IMP cyclohydrolase	purH	sp|P15639|PUR9_ECOLI Bifunctional purine biosynthesis protein PurH OS=Escherichia coli (strain K12) OX=83333 GN=purH PE=1 SV=1	2	2	2	1	2	71.317	57.329	529	5.5	1	0.514501	0.146134	1.4285	1.1066	8.28562	8.43641	96513000	96513000	193390000	79767000	0.129197	0.273425
727	P15877	Quinoprotein glucose dehydrogenase	gcd	sp|P15877|DHG_ECOLI Quinoprotein glucose dehydrogenase OS=Escherichia coli (strain K12) OX=83333 GN=gcd PE=1 SV=3	7	7	7	5	3	10.502	86.746	796	12.8	1	0.178492	0.0246034	1.1317	1.0172	9.11043	8.55171	602209984	687320000	110830000	245380000	0.648825	0.7465
728	P15977	4-alpha-glucanotransferase	malQ	sp|P15977|MALQ_ECOLI 4-alpha-glucanotransferase OS=Escherichia coli (strain K12) OX=83333 GN=malQ PE=1 SV=2	24	24	24	20	18	323.31	78.503	694	41.6	1	-0.0176507	0.0606008	0.98784	1.0429	9.82159	10.0344	3222099968	3409100032	5553699840	5269799936	0.948587	0.963794
729	P16095	L-serine dehydratase 1	sdaA	sp|P16095|SDHL_ECOLI L-serine dehydratase 1 OS=Escherichia coli (strain K12) OX=83333 GN=sdaA PE=1 SV=3	9	6	5	6	8	24.325	48.906	454	20.9	1	0.255803	0.374066	1.194	1.296	9.18565	9.32263	798579968	734800000	1051000000	1051000000	0.323052	0.473492
731	P16456	Selenide, water dikinase	selD	sp|P16456|SELD_ECOLI Selenide, water dikinase OS=Escherichia coli (strain K12) OX=83333 GN=selD PE=1 SV=1	7	7	7	6	7	63.97	36.687	347	30	1	0.0681893	-0.215982	1.0484	0.86096	9.02722	9.50344	533520000	531160000	1522400000	1664999936	0.59993	0.711092
732	P16659	Proline--tRNA ligase	proS	sp|P16659|SYP_ECOLI Proline--tRNA ligase OS=Escherichia coli (strain K12) OX=83333 GN=proS PE=1 SV=4	36	36	36	31	30	323.31	63.692	572	73.1	1	0.0060466	-0.120686	1.0042	0.91975	10.5316	10.6473	17066000384	16940000256	23515000832	20874000384	0.876606	0.909465
734	P17109	2-succinyl-5-enolpyruvyl-6-hydroxy-3-cyclohexene-1-carboxylate synthase	menD	sp|P17109|MEND_ECOLI 2-succinyl-5-enolpyruvyl-6-hydroxy-3-cyclohexene-1-carboxylate synthase OS=Escherichia coli (strain K12) OX=83333 GN=menD PE=1 SV=4	1	1	1	1	0	2.9892	61.366	556	2.3	1	NaN	NaN	NaN	NaN	NaN	NaN	0	0	0	0	NaN	NaN
735	P17115	Arabinose 5-phosphate isomerase GutQ	gutQ	sp|P17115|GUTQ_ECOLI Arabinose 5-phosphate isomerase GutQ OS=Escherichia coli (strain K12) OX=83333 GN=gutQ PE=1 SV=3	1	1	1	0	1	1.8739	34.031	321	3.7	1	NaN	NaN	NaN	NaN	NaN	7.37059	0	0	23474000	0	NaN	NaN
736	P17117	Oxygen-insensitive NADPH nitroreductase	nfsA	sp|P17117|NFSA_ECOLI Oxygen-insensitive NADPH nitroreductase OS=Escherichia coli (strain K12) OX=83333 GN=nfsA PE=1 SV=2	4	4	4	3	3	26.438	26.8	240	22.1	1	-0.256166	0.0869197	0.83731	1.0621	9.03718	9.3503	587560000	501809984	954950016	1285299968	0.483814	0.617466
737	P17169	Glutamine--fructose-6-phosphate aminotransferase [isomerizing]	glmS	sp|P17169|GLMS_ECOLI Glutamine--fructose-6-phosphate aminotransferase [isomerizing] OS=Escherichia coli (strain K12) OX=83333 GN=glmS PE=1 SV=4	30	30	30	22	23	323.31	66.894	609	52.2	1	0.0840642	0.264356	1.06	1.2011	10.1485	10.2968	7437700096	6639900160	10284999680	9523099648	0.548389	0.667463
738	P17315	Colicin I receptor	cirA	sp|P17315|CIRA_ECOLI Colicin I receptor OS=Escherichia coli (strain K12) OX=83333 GN=cirA PE=1 SV=2	7	7	7	6	4	80.904	73.895	663	12.7	1	-2.20005	-0.21409	0.21763	0.86209	8.45273	9.19918	270640000	12976000	744030016	837889984	0.00403823	0.0280592
739	P17443	UDP-N-acetylglucosamine--N-acetylmuramyl-(pentapeptide) pyrophosphoryl-undecaprenol N-acetylglucosamine transferase	murG	sp|P17443|MURG_ECOLI UDP-N-acetylglucosamine--N-acetylmuramyl-(pentapeptide) pyrophosphoryl-undecaprenol N-acetylglucosamine transferase OS=Escherichia coli (strain K12) OX=83333 GN=murG PE=1 SV=3	1	1	1	1	1	70.486	37.814	355	5.4	1	NaN	NaN	NaN	NaN	NaN	NaN	0	0	0	0	NaN	NaN
740	P17952	UDP-N-acetylmuramate--L-alanine ligase	murC	sp|P17952|MURC_ECOLI UDP-N-acetylmuramate--L-alanine ligase OS=Escherichia coli (strain K12) OX=83333 GN=murC PE=1 SV=2	2	2	2	1	2	9.0793	53.625	491	4.3	1	-0.180561	-0.180495	0.88236	0.8824	7.83917	8.75729	15416000	53635000	285929984	285929984	0.799965	0.855677
741	P17993	Ubiquinone biosynthesis O-methyltransferase	ubiG	sp|P17993|UBIG_ECOLI Ubiquinone biosynthesis O-methyltransferase OS=Escherichia coli (strain K12) OX=83333 GN=ubiG PE=1 SV=1	4	4	4	4	2	52.949	26.555	240	27.1	1	0.0494913	0.0176369	1.0349	1.0123	9.06151	8.9128	651030016	501110016	407400000	410689984	0.930263	0.948655
742	P18133	Nicotinate phosphoribosyltransferase	pncB	sp|P18133|PNCB_ECOLI Nicotinate phosphoribosyltransferase OS=Escherichia coli (strain K12) OX=83333 GN=pncB PE=1 SV=3	2	2	2	0	2	4.7931	45.897	400	5	1	NaN	-0.356402	NaN	0.78111	NaN	8.67242	0	0	291860000	178490000	NaN	NaN
743	P18196	Septum site-determining protein MinC	minC	sp|P18196|MINC_ECOLI Septum site-determining protein MinC OS=Escherichia coli (strain K12) OX=83333 GN=minC PE=1 SV=1	1	1	1	1	1	65.701	24.775	231	8.7	1	-0.129971	0.0601858	0.91385	1.0426	8.14311	8.41172	69515000	69515000	129030000	129030000	0.807547	0.864781
745	P18843	NH(3)-dependent NAD(+) synthetase	nadE	sp|P18843|NADE_ECOLI NH(3)-dependent NAD(+) synthetase OS=Escherichia coli (strain K12) OX=83333 GN=nadE PE=1 SV=2	11	11	11	7	9	286.27	30.636	275	43.6	1	-0.271931	0.174406	0.82821	1.1285	9.14713	9.50259	944700032	458529984	1719100032	1462099968	0.349848	0.502904
748	P19934	Protein TolA	tolA	sp|P19934|TOLA_ECOLI Tol-Pal system protein TolA OS=Escherichia coli (strain K12) OX=83333 GN=tolA PE=1 SV=1	3	3	3	2	2	225.93	43.156	421	20	1	NaN	NaN	NaN	NaN	NaN	NaN	0	0	0	0	NaN	NaN
749	P20083	DNA topoisomerase 4 subunit B	parE	sp|P20083|PARE_ECOLI DNA topoisomerase 4 subunit B OS=Escherichia coli (strain K12) OX=83333 GN=parE PE=1 SV=3	6	6	6	4	6	114.05	70.243	630	13.8	1	0.0822938	-0.954921	1.0587	0.51587	8.79269	9.06066	404649984	215770000	515249984	634649984	0.0352343	0.125985
750	P20966	PTS system fructose-specific EIIBC component;Fructose-specific phosphotransferase enzyme IIB component;Fructose permease IIC component	fruA	sp|P20966|PTFBC_ECOLI PTS system fructose-specific EIIBBC component OS=Escherichia coli (strain K12) OX=83333 GN=fruA PE=1 SV=1	3	3	3	2	3	87.099	57.518	563	8.3	1	-0.491287	-0.0206039	0.71139	0.98582	8.29339	8.36913	86554000	109960000	47463000	186490000	0.137101	0.282237
751	P21165	Xaa-Pro dipeptidase	pepQ	sp|P21165|PEPQ_ECOLI Xaa-Pro dipeptidase OS=Escherichia coli (strain K12) OX=83333 GN=pepQ PE=1 SV=2	13	13	13	10	12	261.9	50.176	443	35.4	1	0.207393	0.131194	1.1546	1.0952	9.49516	9.71371	1378800000	1748400000	2283599872	2888999936	0.609015	0.714995
752	P21170	Biosynthetic arginine decarboxylase	speA	sp|P21170|SPEA_ECOLI Biosynthetic arginine decarboxylase OS=Escherichia coli (strain K12) OX=83333 GN=speA PE=1 SV=2	13	13	13	11	11	209.37	73.898	658	32.1	1	-0.0705725	-0.216585	0.95226	0.8606	9.77685	9.78967	3343300096	2638799872	3878599936	2282700032	0.806847	0.859569
753	P21338	Ribonuclease I	rna	sp|P21338|RNI_ECOLI Ribonuclease I OS=Escherichia coli (strain K12) OX=83333 GN=rna PE=1 SV=1	3	3	3	2	3	33.125	29.617	268	13.4	1	0.0328061	0.37951	1.023	1.3009	8.58675	8.92423	248930000	137210000	460009984	379900000	0.334434	0.484618
754	P21499	Ribonuclease R	rnr	sp|P21499|RNR_ECOLI Ribonuclease R OS=Escherichia coli (strain K12) OX=83333 GN=rnr PE=1 SV=2	7	7	7	5	6	84.677	92.108	813	13.3	1	0.388134	0.488206	1.3087	1.4027	8.71068	9.0422	309080000	204590000	809040000	293020000	0.186685	0.340725
755	P21507	ATP-dependent RNA helicase SrmB	srmB	sp|P21507|SRMB_ECOLI ATP-dependent RNA helicase SrmB OS=Escherichia coli (strain K12) OX=83333 GN=srmB PE=1 SV=1	9	9	9	7	7	52.202	49.914	444	30.4	1	0.0886844	0.0107799	1.0634	1.0075	9.27965	9.66108	1074400000	829539968	3443300096	1139000064	0.853204	0.895564
756	P21513	Ribonuclease E	rne	sp|P21513|RNE_ECOLI Ribonuclease E OS=Escherichia coli (strain K12) OX=83333 GN=rne PE=1 SV=6	22	22	22	17	17	323.31	118.2	1061	36.3	1	-0.0109918	-0.12367	0.99241	0.91785	9.93895	10.1841	4351799808	4336900096	7135000064	8144900096	0.906658	0.936772
757	P21599	Pyruvate kinase II	pykA	sp|P21599|KPYK2_ECOLI Pyruvate kinase II OS=Escherichia coli (strain K12) OX=83333 GN=pykA PE=1 SV=3	22	22	22	20	18	323.31	51.357	480	53.5	1	0.0223323	0.132906	1.0156	1.0965	10.0579	10.3107	5458400256	5967600128	10734000128	9715600384	0.839113	0.888731
758	P21645	UDP-3-O-(3-hydroxymyristoyl)glucosamine N-acyltransferase	lpxD	sp|P21645|LPXD_ECOLI UDP-3-O-(3-hydroxymyristoyl)glucosamine N-acyltransferase OS=Escherichia coli (strain K12) OX=83333 GN=lpxD PE=1 SV=2	6	6	6	3	5	270.08	36.038	341	16.1	1	-0.223104	0.171463	0.85672	1.1262	8.91529	9.38918	410049984	412740000	1308700032	1141400064	0.430068	0.571553
759	P21829	Pyridoxal phosphate phosphatase YbhA	ybhA	sp|P21829|YBHA_ECOLI Pyridoxal phosphate phosphatase YbhA OS=Escherichia coli (strain K12) OX=83333 GN=ybhA PE=1 SV=3	1	1	1	1	1	20.081	30.201	272	5.9	1	-0.0835386	0.496616	0.94374	1.4109	8.59202	8.73664	195430000	195430000	272649984	272649984	0.156168	0.30545
760	P21888	Cysteine--tRNA ligase	cysS	sp|P21888|SYC_ECOLI Cysteine--tRNA ligase OS=Escherichia coli (strain K12) OX=83333 GN=cysS PE=1 SV=2	10	10	10	9	8	99.297	52.202	461	28.6	1	-0.00352444	0.0716254	0.99756	1.0509	9.70113	9.85795	2593100032	2431800064	3612699904	3597499904	0.900384	0.932402
761	P21889	Aspartate--tRNA ligase	aspS	sp|P21889|SYD_ECOLI Aspartate--tRNA ligase OS=Escherichia coli (strain K12) OX=83333 GN=aspS PE=1 SV=1	39	39	39	30	35	323.31	65.913	590	64.2	1	-0.030133	0.049352	0.97933	1.0348	10.4202	10.5925	13811000320	12506000384	19865999360	19260999680	0.948587	0.963794
762	P22106	Asparagine synthetase B [glutamine-hydrolyzing]	asnB	sp|P22106|ASNB_ECOLI Asparagine synthetase B [glutamine-hydrolyzing] OS=Escherichia coli (strain K12) OX=83333 GN=asnB PE=1 SV=3	2	2	2	1	1	2.2528	62.658	554	4.9	1	0.117695	NaN	1.085	NaN	7.95732	NaN	45320000	45320000	0	0	NaN	NaN
763	P22188	UDP-N-acetylmuramoyl-L-alanyl-D-glutamate--2,6-diaminopimelate ligase	murE	sp|P22188|MURE_ECOLI UDP-N-acetylmuramoyl-L-alanyl-D-glutamate--2,6-diaminopimelate ligase OS=Escherichia coli (strain K12) OX=83333 GN=murE PE=1 SV=2	2	2	2	1	2	2.8653	53.343	495	5.1	1	0.299127	0.105008	1.2304	1.0755	7.71627	8.04202	26016000	26016000	63376000	46784000	0.423847	0.567416
764	P22259	Phosphoenolpyruvate carboxykinase [ATP]	pckA	sp|P22259|PCKA_ECOLI Phosphoenolpyruvate carboxykinase (ATP) OS=Escherichia coli (strain K12) OX=83333 GN=pckA PE=1 SV=2	30	30	30	26	26	323.31	59.643	540	57.8	1	-0.135887	-0.20538	0.91011	0.86731	10.2403	10.3568	9290800128	8098699776	11386000384	11354000384	0.807349	0.863477	250;252
765	P22333	Adenosine deaminase	add	sp|P22333|ADD_ECOLI Adenosine deaminase OS=Escherichia coli (strain K12) OX=83333 GN=add PE=1 SV=2	2	2	2	2	1	2.2148	36.397	333	8.1	1	0.142609	0.861876	1.1039	1.8174	8.72314	8.67107	264310000	264310000	152650000	316240000	0.0356132	0.126842
766	P22523	Chromosome partition protein MukB	mukB	sp|P22523|MUKB_ECOLI Chromosome partition protein MukB OS=Escherichia coli (strain K12) OX=83333 GN=mukB PE=1 SV=2	7	7	7	5	6	323.31	170.23	1486	8.4	1	-0.708043	-0.350964	0.61215	0.78406	8.18341	9.25108	141780000	10768000	1026200000	756489984	0.0483761	0.152574
767	P22524	Chromosome partition protein MukE	mukE	sp|P22524|MUKE_ECOLI Chromosome partition protein MukE OS=Escherichia coli (strain K12) OX=83333 GN=mukE PE=1 SV=5	3	3	3	2	2	323.31	26.974	234	17.9	1	-0.25367	NaN	0.83876	NaN	8.06333	NaN	57850000	57850000	0	0	NaN	NaN
768	P23003	tRNA/tmRNA (uracil-C(5))-methyltransferase	trmA	sp|P23003|TRMA_ECOLI tRNA/tmRNA (uracil-C(5))-methyltransferase OS=Escherichia coli (strain K12) OX=83333 GN=trmA PE=1 SV=1	3	3	3	2	1	6.5253	41.966	366	14.5	1	0.388355	-0.641199	1.3089	0.64118	8.05134	8.43489	56274000	56274000	136100000	136100000	0.0357319	0.126957
769	P23331	Thymidine kinase	tdk	sp|P23331|KITH_ECOLI Thymidine kinase OS=Escherichia coli (strain K12) OX=83333 GN=tdk PE=3 SV=1	1	1	1	1	1	2.8385	23.456	205	5.9	1	-0.146707	-0.0246926	0.90331	0.98303	8.45074	8.71246	164410000	117910000	257890000	257890000	0.850685	0.892814
770	P23538	Phosphoenolpyruvate synthase	ppsA	sp|P23538|PPSA_ECOLI Phosphoenolpyruvate synthase OS=Escherichia coli (strain K12) OX=83333 GN=ppsA PE=1 SV=5	20	20	20	15	14	323.31	87.434	792	36.1	1	0.31371	-0.0341455	1.2429	0.97661	9.48063	9.71882	1537299968	1487000064	2545999872	2687800064	0.323826	0.474013
771	P23721	Phosphoserine aminotransferase	serC	sp|P23721|SERC_ECOLI Phosphoserine aminotransferase OS=Escherichia coli (strain K12) OX=83333 GN=serC PE=1 SV=4	16	16	16	16	14	323.31	39.783	362	63.3	1	0.245982	0.341758	1.1859	1.2673	9.76084	10.0327	2796499968	2969100032	5436599808	5345900032	0.363847	0.512643
772	P23827	Ecotin	eco	sp|P23827|ECOT_ECOLI Ecotin OS=Escherichia coli (strain K12) OX=83333 GN=eco PE=1 SV=1	10	10	10	10	8	237.26	18.192	162	66.7	1	0.021764	-0.0647515	1.0152	0.95611	9.76503	9.99008	2942799872	2878599936	5464000000	4310199808	0.937387	0.954684
773	P23830	CDP-diacylglycerol--serine O-phosphatidyltransferase	pssA	sp|P23830|PSS_ECOLI CDP-diacylglycerol--serine O-phosphatidyltransferase OS=Escherichia coli (strain K12) OX=83333 GN=pssA PE=1 SV=2	5	5	5	2	4	94.663	52.801	451	13.1	1	-0.423275	-0.51379	0.74573	0.70038	8.36763	8.49483	217890000	15257000	226240000	86248000	0.127877	0.271143
774	P23836	Transcriptional regulatory protein PhoP	phoP	sp|P23836|PHOP_ECOLI Transcriptional regulatory protein PhoP OS=Escherichia coli (strain K12) OX=83333 GN=phoP PE=1 SV=1	6	6	6	5	3	297.85	25.535	223	41.3	1	0.205518	0.313362	1.1531	1.2426	8.96782	9.32557	538070016	390520000	605070016	1511200000	0.437308	0.577146
775	P23839	UPF0701 protein YicC	yicC	sp|P23839|YICC_ECOLI Endoribonuclease YicC OS=Escherichia coli (strain K12) OX=83333 GN=yicC PE=1 SV=2	6	6	6	5	4	138.71	33.175	287	31	1	0.312665	0.0378742	1.242	1.0266	8.72697	9.03952	193480000	339820000	532790016	562470016	0.365657	0.514409
776	P23843	Periplasmic oligopeptide-binding protein	oppA	sp|P23843|OPPA_ECOLI Periplasmic oligopeptide-binding protein OS=Escherichia coli (strain K12) OX=83333 GN=oppA PE=1 SV=2	40	40	40	34	37	323.31	60.898	543	73.8	1	0.354339	0.347779	1.2784	1.2726	10.3597	10.6516	11374999552	11518000128	21564000256	23273000960	0.27846	0.434039
777	P23847	Periplasmic dipeptide transport protein	dppA	sp|P23847|DPPA_ECOLI Dipeptide-binding protein OS=Escherichia coli (strain K12) OX=83333 GN=dppA PE=1 SV=1	2	2	2	1	1	1.7199	60.293	535	5.4	1	0.412185	NaN	1.3307	NaN	7.53845	NaN	3197900	31352000	0	0	NaN	NaN
779	P23865	Tail-specific protease	prc	sp|P23865|PRC_ECOLI Tail-specific protease OS=Escherichia coli (strain K12) OX=83333 GN=prc PE=1 SV=2	7	7	7	5	5	43.666	76.662	682	9.7	1	-0.278041	-0.144536	0.82471	0.90467	8.74698	8.74372	436449984	121990000	276649984	277620000	0.599424	0.709156
780	P23869	Peptidyl-prolyl cis-trans isomerase B	ppiB	sp|P23869|PPIB_ECOLI Peptidyl-prolyl cis-trans isomerase B OS=Escherichia coli (strain K12) OX=83333 GN=ppiB PE=1 SV=2	14	14	14	13	10	191.29	18.153	164	53	1	0.169797	0.0326651	1.1249	1.0229	10.1037	10.2761	6219899904	6477300224	9816099840	9069100032	0.702936	0.789123
781	P23882	Methionyl-tRNA formyltransferase	fmt	sp|P23882|FMT_ECOLI Methionyl-tRNA formyltransferase OS=Escherichia coli (strain K12) OX=83333 GN=fmt PE=1 SV=4	7	7	7	5	4	52.208	34.168	315	27.9	1	-0.0569114	-0.206112	0.96132	0.86687	9.22531	9.29714	1263600000	416400000	1102499968	879660032	0.806847	0.859569
782	P23893	Glutamate-1-semialdehyde 2,1-aminomutase	hemL	sp|P23893|GSA_ECOLI Glutamate-1-semialdehyde 2,1-aminomutase OS=Escherichia coli (strain K12) OX=83333 GN=hemL PE=1 SV=2	14	14	14	9	13	193.48	45.366	426	41.1	1	-0.193057	0.0878702	0.87475	1.0628	9.73272	9.99305	2828499968	2575500032	4199399936	5641900032	0.589038	0.697669
783	P23894	Protease HtpX	htpX	sp|P23894|HTPX_ECOLI Protease HtpX OS=Escherichia coli (strain K12) OX=83333 GN=htpX PE=1 SV=1	2	2	2	1	2	3.3637	31.923	293	5.8	1	2.69084	-2.90444	6.4569	0.13356	8.41687	9.22037	69126000	192010000	1156800000	504190016	0.00403814	0.027981
784	P24171	Peptidyl-dipeptidase dcp	dcp	sp|P24171|DCP_ECOLI Dipeptidyl carboxypeptidase OS=Escherichia coli (strain K12) OX=83333 GN=dcp PE=1 SV=4	6	6	6	6	4	66.308	77.515	681	13.4	1	0.261711	0.204767	1.1989	1.1525	8.77227	9.05967	353280000	238650000	509070016	638200000	0.494127	0.626132
785	P24178	Protein YffB	yffB	sp|P24178|YFFB_ECOLI Protein YffB OS=Escherichia coli (strain K12) OX=83333 GN=yffB PE=1 SV=1	2	2	2	2	1	10.566	13.6	118	14.4	1	-0.117333	-0.142736	0.92189	0.9058	8.43441	8.64601	135950000	135950000	221300000	221300000	0.92504	0.945664
787	P24182	Biotin carboxylase	accC	sp|P24182|ACCC_ECOLI Biotin carboxylase OS=Escherichia coli (strain K12) OX=83333 GN=accC PE=1 SV=2	28	28	28	24	21	323.31	49.32	449	75.1	1	-0.0812932	-0.0608788	0.94521	0.95868	10.3085	10.4534	11788000256	8560300032	16101999616	12302000128	0.981976	0.985604
788	P24186	Bifunctional protein FolD;Methylenetetrahydrofolate dehydrogenase;Methenyltetrahydrofolate cyclohydrolase	folD	sp|P24186|FOLD_ECOLI Bifunctional protein FolD OS=Escherichia coli (strain K12) OX=83333 GN=folD PE=1 SV=4	8	8	8	5	5	38.098	31.043	288	40.6	1	0.0494913	-0.0240324	1.0349	0.98348	9.40085	9.30928	1258400000	1258400000	866249984	1172099968	0.924772	0.944171
789	P24188	UPF0176 protein YceA	yceA	sp|P24188|TRHO_ECOLI tRNA uridine(34) hydroxylase OS=Escherichia coli (strain K12) OX=83333 GN=trhO PE=1 SV=2	5	5	5	4	5	43.072	39.781	350	16.6	1	-0.780215	-0.792932	0.58228	0.57717	8.84924	9.19745	458790016	247920000	1009800000	565830016	0.0205788	0.0896708
790	P24218	Prophage DLP12 integrase	intD	sp|P24218|INTD_ECOLI Prophage integrase IntD OS=Escherichia coli (strain K12) OX=83333 GN=intD PE=3 SV=1	1	1	1	1	0	1.6666	45.09	387	2.1	1	NaN	NaN	NaN	NaN	NaN	NaN	0	0	0	0	NaN	NaN
791	P24232	Flavohemoprotein	hmp	sp|P24232|HMP_ECOLI Flavohemoprotein OS=Escherichia coli (strain K12) OX=83333 GN=hmp PE=1 SV=1	4	4	4	3	1	9.1845	43.867	396	14.1	1	0.209266	-0.174735	1.1561	0.88593	8.5421	8.62599	174210000	174210000	211330000	211330000	0.387628	0.532646
792	P24251	Sigma factor-binding protein Crl	crl	sp|P24251|CRL_ECOLI Sigma factor-binding protein Crl OS=Escherichia coli (strain K12) OX=83333 GN=crl PE=1 SV=5	6	6	6	4	5	27.695	15.655	133	42.1	1	0.651408	0.559443	1.5707	1.4737	9.47254	9.71577	1624000000	1344499968	2441900032	2755300096	0.0795963	0.204857
793	P24255	RNA polymerase sigma-54 factor	rpoN	sp|P24255|RP54_ECOLI RNA polymerase sigma-54 factor OS=Escherichia coli (strain K12) OX=83333 GN=rpoN PE=1 SV=2	2	2	2	2	2	20.573	53.989	477	9.6	1	NaN	NaN	NaN	NaN	NaN	NaN	0	0	0	0	NaN	NaN
796	P25397	Tellurite methyltransferase	tehB	sp|P25397|TEHB_ECOLI Tellurite methyltransferase OS=Escherichia coli (strain K12) OX=83333 GN=tehB PE=1 SV=1	4	4	4	3	4	10.322	22.53	197	28.9	1	-0.0558162	0.0480967	0.96205	1.0339	8.73386	9.1576	327580000	214250000	675689984	761790016	0.919923	0.939713
797	P25437	S-(hydroxymethyl)glutathione dehydrogenase	frmA	sp|P25437|FRMA_ECOLI S-(hydroxymethyl)glutathione dehydrogenase OS=Escherichia coli (strain K12) OX=83333 GN=frmA PE=1 SV=3	11	11	11	7	10	73.887	39.359	369	37.9	1	-0.0564462	0.197362	0.96163	1.1466	9.40509	9.75906	1310000000	1231500032	3178800128	2563099904	0.62637	0.726944
798	P25536	Maf-like protein YhdE	yhdE	sp|P25536|NTPPA_ECOLI dTTP/UTP pyrophosphatase OS=Escherichia coli (strain K12) OX=83333 GN=yhdE PE=1 SV=1	2	2	2	1	2	32.418	21.515	197	15.7	1	NaN	NaN	NaN	NaN	NaN	NaN	0	0	0	0	NaN	NaN
799	P25553	Lactaldehyde dehydrogenase	aldA	sp|P25553|ALDA_ECOLI Lactaldehyde dehydrogenase OS=Escherichia coli (strain K12) OX=83333 GN=aldA PE=1 SV=2	14	14	14	13	7	115.11	52.272	479	43.4	1	-0.0954812	-0.084961	0.93596	0.94281	9.75335	9.50225	2896300032	2770599936	1675500032	1503200000	0.970338	0.976163
800	P25714	Membrane protein insertase YidC	yidC	sp|P25714|YIDC_ECOLI Membrane protein insertase YidC OS=Escherichia coli (strain K12) OX=83333 GN=yidC PE=1 SV=2	30	30	30	23	29	323.31	61.525	548	53.3	1	-0.0170959	0.0305479	0.98822	1.0214	9.96052	10.3022	4412700160	4718400000	10467000320	9585500160	0.983228	0.988775
801	P25737	Lysine-specific permease	lysP	sp|P25737|LYSP_ECOLI Lysine-specific permease LysP OS=Escherichia coli (strain K12) OX=83333 GN=lysP PE=1 SV=5	1	1	1	1	1	4.108	53.575	489	2.5	1	-0.31054	-0.488532	0.80634	0.71275	8.10197	8.55652	63232000	63232000	180090000	180090000	0.205903	0.360967
802	P25738	Acidic protein MsyB	msyB	sp|P25738|MSYB_ECOLI Acidic protein MsyB OS=Escherichia coli (strain K12) OX=83333 GN=msyB PE=4 SV=1	2	2	2	2	0	22.391	14.259	124	25	1	0.409147	NaN	1.3279	NaN	7.84201	NaN	34752000	34752000	0	0	NaN	NaN
803	P25745	tRNA-specific 2-thiouridylase MnmA	mnmA	sp|P25745|MNMA_ECOLI tRNA-specific 2-thiouridylase MnmA OS=Escherichia coli (strain K12) OX=83333 GN=mnmA PE=1 SV=4	10	10	10	9	10	291.56	40.959	368	41.3	1	-0.146915	-0.290162	0.90318	0.81781	9.52687	9.85054	1916499968	1447600000	3980800000	3107399936	0.65437	0.751756
804	P25772	DNA ligase B	ligB	sp|P25772|LIGB_ECOLI DNA ligase B OS=Escherichia coli (strain K12) OX=83333 GN=ligB PE=1 SV=2	1	1	1	1	1	1.8739	63.179	560	2.3	1	-0.112522	NaN	0.92497	NaN	9.03886	NaN	546800000	546800000	0	0	NaN	NaN
805	P25888	ATP-dependent RNA helicase RhlE	rhlE	sp|P25888|RHLE_ECOLI ATP-dependent RNA helicase RhlE OS=Escherichia coli (strain K12) OX=83333 GN=rhlE PE=1 SV=3	2	2	2	0	2	2.3745	49.989	454	7.3	1	NaN	-0.286955	NaN	0.81963	NaN	8.61831	0	0	229290000	185960000	NaN	NaN
806	P25894	Metalloprotease LoiP	loiP	sp|P25894|LOIP_ECOLI Metalloprotease LoiP OS=Escherichia coli (strain K12) OX=83333 GN=loiP PE=1 SV=2	2	2	2	1	2	16.651	26.842	252	11.9	1	NaN	-1.32988	NaN	0.3978	NaN	8.80052	0	0	315860000	315860000	NaN	NaN
807	P26459	Cytochrome bd-II ubiquinol oxidase subunit 1	appC	sp|P26459|APPC_ECOLI Cytochrome bd-II ubiquinol oxidase subunit 1 OS=Escherichia coli (strain K12) OX=83333 GN=appC PE=1 SV=1	3	3	3	3	2	127.43	57.919	514	6.6	1	NaN	NaN	NaN	NaN	NaN	NaN	0	0	0	0	NaN	NaN
808	P26612	Cytoplasmic alpha-amylase	amyA	sp|P26612|AMY2_ECOLI Cytoplasmic alpha-amylase OS=Escherichia coli (strain K12) OX=83333 GN=amyA PE=1 SV=3	2	2	2	2	2	2.1825	56.639	495	3.6	1	-0.186952	-1.61476	0.87846	0.32652	9.15822	9.73339	719760000	719760000	2706200064	2706200064	0.0143908	0.0698834
809	P26616	NAD-dependent malic enzyme	maeA	sp|P26616|MAO1_ECOLI NAD-dependent malic enzyme OS=Escherichia coli (strain K12) OX=83333 GN=maeA PE=1 SV=4	8	8	8	5	6	114.08	63.197	565	22.7	1	-0.161669	0.0396999	0.89399	1.0279	9.4438	9.61377	1389200000	1389200000	2179200000	1930099968	0.756626	0.828125
810	P26646	Probable acrylyl-CoA reductase AcuI	acuI	sp|P26646|ACUI_ECOLI Probable acrylyl-CoA reductase AcuI OS=Escherichia coli (strain K12) OX=83333 GN=acuI PE=1 SV=1	4	4	4	3	3	36.999	34.723	324	15.7	1	0.294077	0.421156	1.2261	1.339	8.27106	8.72285	130700000	55965000	264130000	264130000	0.267888	0.421685
811	P26647	1-acyl-sn-glycerol-3-phosphate acyltransferase	plsC	sp|P26647|PLSC_ECOLI 1-acyl-sn-glycerol-3-phosphate acyltransferase OS=Escherichia coli (strain K12) OX=83333 GN=plsC PE=1 SV=1	2	2	2	1	1	2.8079	27.453	245	12.2	1	NaN	0.322736	NaN	1.2507	7.05316	7.8511	0	11302000	35487000	35487000	NaN	NaN
812	P26648	Cell division protein FtsP	ftsP	sp|P26648|FTSP_ECOLI Cell division protein FtsP OS=Escherichia coli (strain K12) OX=83333 GN=ftsP PE=1 SV=2	1	1	1	0	1	2.0634	51.858	470	4.3	1	NaN	-0.865411	NaN	0.54889	NaN	8.05347	0	0	102750000	10353000	NaN	NaN
813	P27240	Lipopolysaccharide core heptose(II) kinase RfaY	rfaY	sp|P27240|WAAY_ECOLI Lipopolysaccharide core heptose(II) kinase WaaY OS=Escherichia coli (strain K12) OX=83333 GN=waaY PE=3 SV=2	3	3	3	2	3	89.591	27.461	232	17.2	1	0.50284	-0.21496	1.417	0.86157	8.40963	8.62949	128410000	128410000	213040000	213040000	0.0736289	0.19532
814	P27248	Aminomethyltransferase	gcvT	sp|P27248|GCST_ECOLI Aminomethyltransferase OS=Escherichia coli (strain K12) OX=83333 GN=gcvT PE=1 SV=3	9	9	9	6	8	323.31	40.146	364	30.8	1	0.544189	0.656817	1.4582	1.5766	9.17204	9.49893	605769984	880289984	1577900032	1576600064	0.0863119	0.214602
815	P27298	Oligopeptidase A	prlC	sp|P27298|OPDA_ECOLI Oligopeptidase A OS=Escherichia coli (strain K12) OX=83333 GN=prlC PE=3 SV=3	27	27	27	23	20	312.19	77.166	680	48.1	1	-0.173189	-0.128629	0.88688	0.9147	9.94825	10.1087	4348400128	4528300032	6354400256	6489600000	0.824977	0.87529
816	P27302	Transketolase 1	tktA	sp|P27302|TKT1_ECOLI Transketolase 1 OS=Escherichia coli (strain K12) OX=83333 GN=tktA PE=1 SV=5	66	66	62	56	59	323.31	72.211	663	87.3	1	-0.534099	-0.434832	0.69059	0.73978	11.0614	11.2238	59785998336	55393001472	84083998720	83328000000	0.110065	0.248252	391;393;404
818	P27306	Soluble pyridine nucleotide transhydrogenase	sthA	sp|P27306|STHA_ECOLI Soluble pyridine nucleotide transhydrogenase OS=Escherichia coli (strain K12) OX=83333 GN=sthA PE=1 SV=5	5	5	5	3	4	8.0248	51.56	466	13.9	1	-0.147042	-1.11541	0.9031	0.46156	8.54443	8.24912	208120000	142170000	164090000	13379000	0.0232242	0.0961071
819	P27431;REV__P27431	50S ribosomal protein L16 arginine hydroxylase	roxA	sp|P27431|ROXA_ECOLI Ribosomal protein uL16 3-hydroxylase OS=Escherichia coli (strain K12) OX=83333 GN=roxA PE=1 SV=2;sp|P27431|ROXA_ECOLI Ribosomal protein uL16 3-hydroxylase OS=Escherichia coli (strain K12) OX=83333 GN=roxA PE=1 SV=2	2;1	2;1	2;1	2	0	2.6225	42.578	373;373	6.7	2	-0.661912	NaN	0.63204	NaN	8.27882	NaN	127880000	62151000	0	0	NaN	NaN
820	P27434	Cytoskeleton protein RodZ	rodZ	sp|P27434|RODZ_ECOLI Cytoskeleton protein RodZ OS=Escherichia coli (strain K12) OX=83333 GN=rodZ PE=1 SV=2	6	6	6	3	6	119.79	36.191	337	22.8	1	NaN	0.251931	NaN	1.1908	NaN	8.93451	0	0	409420000	450609984	NaN	NaN
821	P27828	UDP-N-acetylglucosamine 2-epimerase	wecB	sp|P27828|WECB_ECOLI UDP-N-acetylglucosamine 2-epimerase OS=Escherichia coli (strain K12) OX=83333 GN=wecB PE=1 SV=2	3	3	3	3	3	9.5726	42.244	376	10.6	1	-0.147697	0.602172	0.90269	1.518	9.05325	8.66367	571619968	558830016	309529984	151440000	0.0679163	0.18652
822	P27829	UDP-N-acetyl-D-mannosamine dehydrogenase	wecC	sp|P27829|WECC_ECOLI UDP-N-acetyl-D-mannosamine dehydrogenase OS=Escherichia coli (strain K12) OX=83333 GN=wecC PE=1 SV=4	3	3	3	2	2	17.635	45.838	420	8.8	1	-0.0929248	-0.704018	0.93762	0.61386	8.21743	8.36283	57638000	107340000	170050000	60534000	0.0703251	0.189749
823	P27830	dTDP-glucose 4,6-dehydratase 2	rffG	sp|P27830|RMLB2_ECOLI dTDP-glucose 4,6-dehydratase 2 OS=Escherichia coli (strain K12) OX=83333 GN=rffG PE=1 SV=3	5	3	3	3	4	4.5757	39.753	355	19.4	1	-0.209912	-0.209779	0.86459	0.86467	8.36464	8.40188	152260000	79287000	136030000	116250000	0.722033	0.800615
824	P27833	dTDP-4-amino-4,6-dideoxygalactose transaminase	rffA	sp|P27833|WECE_ECOLI dTDP-4-amino-4,6-dideoxygalactose transaminase OS=Escherichia coli (strain K12) OX=83333 GN=wecE PE=1 SV=2	4	4	4	1	3	7.6144	41.901	376	16	1	0.225275	-0.496794	1.169	0.70868	8.11878	8.56406	65728000	65728000	320520000	45967000	0.0886602	0.217568
825	P27838	Protein CyaY	cyaY	sp|P27838|CYAY_ECOLI Iron-sulfur cluster assembly protein CyaY OS=Escherichia coli (strain K12) OX=83333 GN=cyaY PE=1 SV=1	2	2	2	2	1	16.947	12.231	106	24.5	1	-0.61072	0.367818	0.65487	1.2904	8.5435	8.0986	248310000	101230000	62743000	62743000	0.0201389	0.0886172
826	P28248	Deoxycytidine triphosphate deaminase	dcd	sp|P28248|DCD_ECOLI dCTP deaminase OS=Escherichia coli (strain K12) OX=83333 GN=dcd PE=1 SV=1	2	2	2	1	2	8.2807	21.249	193	13.5	1	0.558855	-0.107042	1.4731	0.92849	8.05561	8.71378	56830000	56830000	258670000	258670000	0.0699929	0.18941
827	P28304	Quinone oxidoreductase 1	qorA	sp|P28304|QOR1_ECOLI Quinone oxidoreductase 1 OS=Escherichia coli (strain K12) OX=83333 GN=qorA PE=1 SV=1	2	2	2	1	2	92.659	35.172	327	11.3	1	NaN	0.311503	NaN	1.241	NaN	7.85657	0	0	9447300	62427000	NaN	NaN
828	P28629	Biodegradative arginine decarboxylase	adiA	sp|P28629|ADIA_ECOLI Biodegradative arginine decarboxylase OS=Escherichia coli (strain K12) OX=83333 GN=adiA PE=1 SV=1	19	19	19	15	18	287.47	84.424	755	28.2	1	0.409038	0.53456	1.3278	1.4485	9.31611	9.74709	955849984	1114800000	2636100096	2949799936	0.16179	0.310832
829	P28635;P04846	D-methionine-binding lipoprotein MetQ	metQ	sp|P28635|METQ_ECOLI D-methionine-binding lipoprotein MetQ OS=Escherichia coli (strain K12) OX=83333 GN=metQ PE=1 SV=2	13;1	13;1	13;1	10	12	323.31	29.431	271;272	63.1	2	0.299245	0.285816	1.2305	1.2191	9.5226	9.69496	1566700032	1764499968	2415800064	2538299904	0.387168	0.531396
830	P28904	Trehalose-6-phosphate hydrolase	treC	sp|P28904|TREC_ECOLI Trehalose-6-phosphate hydrolase OS=Escherichia coli (strain K12) OX=83333 GN=treC PE=1 SV=3	7	7	7	7	5	153.99	63.837	551	16.9	1	-0.344923	-0.502423	0.78735	0.70592	9.62286	9.61281	2311500032	1884700032	2361299968	1738899968	0.195517	0.349631
831	P29012	Alanine racemase, catabolic	dadX	sp|P29012|ALR2_ECOLI Alanine racemase, catabolic OS=Escherichia coli (strain K12) OX=83333 GN=dadX PE=2 SV=2	1	1	1	1	1	3.2291	38.844	356	2.5	1	0.0839282	0.286999	1.0599	1.2201	8.42121	9.24168	131880000	131880000	872259968	872259968	0.548389	0.667463
833	P29131	Cell division protein FtsN	ftsN	sp|P29131|FTSN_ECOLI Cell division protein FtsN OS=Escherichia coli (strain K12) OX=83333 GN=ftsN PE=1 SV=3	4	4	4	2	4	123.35	35.793	319	23.5	1	0.598651	0.140386	1.5143	1.1022	7.66747	8.98729	36082000	10420000	533500000	437649984	0.083702	0.211441
834	P29217	UPF0502 protein YceH	yceH	sp|P29217|YCEH_ECOLI UPF0502 protein YceH OS=Escherichia coli (strain K12) OX=83333 GN=yceH PE=1 SV=3	2	2	2	2	0	2.5988	24.177	215	12.1	1	NaN	NaN	NaN	NaN	7.19745	NaN	0	15756000	0	0	NaN	NaN
835	P29680	Uroporphyrinogen decarboxylase	hemE	sp|P29680|DCUP_ECOLI Uroporphyrinogen decarboxylase OS=Escherichia coli (strain K12) OX=83333 GN=hemE PE=3 SV=3	2	2	2	2	2	17.162	39.248	354	10.2	1	0.329985	-0.245095	1.257	0.84376	9.16249	9.33631	562200000	891560000	1382300032	786969984	0.162305	0.311879
836	P29745	Peptidase T	pepT	sp|P29745|PEPT_ECOLI Peptidase T OS=Escherichia coli (strain K12) OX=83333 GN=pepT PE=1 SV=2	2	2	2	2	2	22.952	44.923	408	9.1	1	NaN	-0.140428	NaN	0.90725	NaN	8.24678	0	0	88258000	88258000	NaN	NaN
837	P30011	Nicotinate-nucleotide pyrophosphorylase [carboxylating]	nadC	sp|P30011|NADC_ECOLI Nicotinate-nucleotide pyrophosphorylase [carboxylating] OS=Escherichia coli (strain K12) OX=83333 GN=nadC PE=1 SV=7	1	1	1	0	1	2.9711	32.762	297	7.1	1	NaN	NaN	NaN	NaN	NaN	NaN	0	0	0	0	NaN	NaN
838	P30136	Phosphomethylpyrimidine synthase	thiC	sp|P30136|THIC_ECOLI Phosphomethylpyrimidine synthase OS=Escherichia coli (strain K12) OX=83333 GN=thiC PE=1 SV=2	1	1	1	0	1	1.7549	70.85	631	2.4	1	NaN	NaN	NaN	NaN	NaN	NaN	0	0	0	0	NaN	NaN	625
840	P30177	Uncharacterized protein YbiB	ybiB	sp|P30177|YBIB_ECOLI Uncharacterized protein YbiB OS=Escherichia coli (strain K12) OX=83333 GN=ybiB PE=1 SV=1	2	2	2	1	2	24.969	35.048	320	14.7	1	0.0402613	0.361432	1.0283	1.2847	8.60433	8.71166	201050000	201050000	316489984	198340000	0.341939	0.491172
841	P30744	L-serine dehydratase 2	sdaB	sp|P30744|SDHM_ECOLI L-serine dehydratase 2 OS=Escherichia coli (strain K12) OX=83333 GN=sdaB PE=2 SV=2	20	20	16	16	18	323.31	48.752	455	51.6	1	-0.322036	-0.303294	0.79994	0.8104	10.2178	10.3762	8710200320	7802299904	12110000128	11667000320	0.402924	0.545364
842	P30749	Molybdopterin synthase catalytic subunit	moaE	sp|P30749|MOAE_ECOLI Molybdopterin synthase catalytic subunit OS=Escherichia coli (strain K12) OX=83333 GN=moaE PE=1 SV=3	2	2	2	1	1	2.187	16.981	150	16	1	NaN	0.497331	NaN	1.4116	NaN	7.41125	0	0	12889000	12889000	NaN	NaN	101;105
843	P30750	Methionine import ATP-binding protein MetN	metN	sp|P30750|METN_ECOLI Methionine import ATP-binding protein MetN OS=Escherichia coli (strain K12) OX=83333 GN=metN PE=1 SV=4	3	3	3	2	1	2.1584	37.788	343	9.3	1	-0.858463	NaN	0.55154	NaN	7.66521	NaN	42027000	4233600	0	0	NaN	NaN
845	P30850	Exoribonuclease 2	rnb	sp|P30850|RNB_ECOLI Exoribonuclease 2 OS=Escherichia coli (strain K12) OX=83333 GN=rnb PE=1 SV=3	14	14	14	13	12	312.85	72.49	644	27.8	1	-0.153816	-0.127069	0.89887	0.91569	10.0194	10.2892	5512999936	4943600128	10261000192	9200400384	0.867844	0.906652
846	P30859	Putative ABC transporter arginine-binding protein 2	artI	sp|P30859|ARTI_ECOLI Putative ABC transporter arginine-binding protein 2 OS=Escherichia coli (strain K12) OX=83333 GN=artI PE=1 SV=3	8	8	8	6	7	113.57	26.929	243	38.7	1	-0.14741	0.267476	0.90287	1.2037	9.26288	9.69107	950150016	881640000	2661799936	2248100096	0.369057	0.517959
847	P30863	2,5-diketo-D-gluconic acid reductase B	dkgB	sp|P30863|DKGB_ECOLI 2,5-diketo-D-gluconic acid reductase B OS=Escherichia coli (strain K12) OX=83333 GN=dkgB PE=1 SV=2	2	2	2	1	1	7.4205	29.436	267	12	1	-0.0996026	-0.188036	0.93329	0.8778	8.13732	8.85604	68595000	68595000	358929984	358929984	0.817155	0.872644
848	P30871	Inorganic triphosphatase	ygiF	sp|P30871|3PASE_ECOLI Inorganic triphosphatase OS=Escherichia coli (strain K12) OX=83333 GN=ygiF PE=1 SV=1	3	3	3	2	1	4.9558	48.388	433	9.7	1	-0.216887	NaN	0.86042	NaN	8.04642	NaN	102520000	8761600	0	0	NaN	NaN
849	P30958	Transcription-repair-coupling factor	mfd	sp|P30958|MFD_ECOLI Transcription-repair-coupling factor OS=Escherichia coli (strain K12) OX=83333 GN=mfd PE=1 SV=2	5	5	5	2	5	14.79	129.98	1148	6.9	1	-0.00296054	-0.190684	0.99795	0.87619	7.83354	8.8108	60383000	7779400	403049984	243790000	0.7268	0.805289
850	P31057	3-methyl-2-oxobutanoate hydroxymethyltransferase	panB	sp|P31057|PANB_ECOLI 3-methyl-2-oxobutanoate hydroxymethyltransferase OS=Escherichia coli (strain K12) OX=83333 GN=panB PE=1 SV=1	13	13	13	12	11	50.217	28.237	264	58.3	1	0.105544	0.336855	1.0759	1.263	9.50663	9.57786	1614099968	1596800000	1952899968	1830300032	0.413046	0.555905
851	P31063	Uncharacterized lipoprotein YedD	yedD	sp|P31063|YEDD_ECOLI Uncharacterized lipoprotein YedD OS=Escherichia coli (strain K12) OX=83333 GN=yedD PE=3 SV=1	4	4	4	2	4	73.525	14.983	137	38.7	1	-0.366113	0.0199154	0.77587	1.0139	8.53517	9.4464	101780000	241120000	1188600064	1606499968	0.311548	0.464858
852	P31069	Voltage-gated potassium channel Kch	kch	sp|P31069|KCH_ECOLI Voltage-gated potassium channel Kch OS=Escherichia coli (strain K12) OX=83333 GN=kch PE=1 SV=1	1	1	1	1	0	15.368	46.062	417	5.8	1	NaN	NaN	NaN	NaN	NaN	NaN	0	0	0	0	NaN	NaN
853	P31120	Phosphoglucosamine mutase	glmM	sp|P31120|GLMM_ECOLI Phosphoglucosamine mutase OS=Escherichia coli (strain K12) OX=83333 GN=glmM PE=1 SV=3	20	20	20	18	16	323.31	47.543	445	58	1	-0.00685463	-0.0604124	0.99526	0.95899	10.0478	10.2659	4924199936	6239499776	9340600320	9105000448	0.967552	0.974601	100;102
856	P31224	Multidrug efflux pump subunit AcrB	acrB	sp|P31224|ACRB_ECOLI Multidrug efflux pump subunit AcrB OS=Escherichia coli (strain K12) OX=83333 GN=acrB PE=1 SV=1	16	16	16	13	12	141.79	113.57	1049	21.4	1	-0.0199308	0.127369	0.98628	1.0923	9.66353	9.76715	2369999872	2238200064	2607500032	3242400000	0.829131	0.877957
857	P31443	Uncharacterized protein YidF	yidF	sp|P31443|YIDF_ECOLI Uncharacterized protein YidF OS=Escherichia coli (strain K12) OX=83333 GN=yidF PE=4 SV=2	3	3	3	1	3	1.661	19.188	165	23	1	NaN	NaN	NaN	NaN	NaN	NaN	0	0	0	0	NaN	NaN
861	P31475	Uncharacterized HTH-type transcriptional regulator YieP	yieP	sp|P31475|YIEP_ECOLI Uncharacterized HTH-type transcriptional regulator YieP OS=Escherichia coli (strain K12) OX=83333 GN=yieP PE=4 SV=3	2	2	2	1	1	2.3572	26.076	230	13.5	1	-0.0268664	0.0319598	0.98155	1.0224	8.54449	8.18479	175170000	175170000	76518000	76518000	0.983228	0.988775
862	P31554	LPS-assembly protein LptD	lptD	sp|P31554|LPTD_ECOLI LPS-assembly protein LptD OS=Escherichia coli (strain K12) OX=83333 GN=lptD PE=1 SV=2	12	12	12	7	11	203.21	89.67	784	19.6	1	-0.129339	0.287591	0.91425	1.2206	9.13469	9.5791	869070016	494529984	2257999872	1536000000	0.33901	0.48788
863	P31658	Molecular chaperone Hsp31 and glyoxalase 3	hchA	sp|P31658|HCHA_ECOLI Protein/nucleic acid deglycase 1 OS=Escherichia coli (strain K12) OX=83333 GN=hchA PE=1 SV=3	2	2	2	0	2	9.8207	31.19	283	6.4	1	NaN	0.675455	NaN	1.5971	NaN	8.43979	0	0	128890000	146400000	NaN	NaN
864	P31663	Pantothenate synthetase	panC	sp|P31663|PANC_ECOLI Pantothenate synthetase OS=Escherichia coli (strain K12) OX=83333 GN=panC PE=1 SV=1	10	10	10	6	8	80.436	31.597	283	42.8	1	-0.177784	-0.227624	0.88406	0.85404	9.18845	9.46307	914300032	629000000	1175399936	1729100032	0.70427	0.790258
867	P31802	Nitrate/nitrite response regulator protein NarP	narP	sp|P31802|NARP_ECOLI Nitrate/nitrite response regulator protein NarP OS=Escherichia coli (strain K12) OX=83333 GN=narP PE=3 SV=1	3	3	3	2	3	6.9359	23.575	215	19.1	1	0.224781	-0.430976	1.1686	0.74176	8.397	8.76704	77188000	172270000	341129984	243710000	0.116513	0.257976
869	P31827	Uncharacterized protein YddB	yddB	sp|P31827|YDDB_ECOLI Uncharacterized protein YddB OS=Escherichia coli (strain K12) OX=83333 GN=yddB PE=1 SV=2	3	3	3	1	2	89.382	89.282	790	8.4	1	NaN	NaN	NaN	NaN	NaN	NaN	0	0	0	0	NaN	NaN
870	P31979	NADH-quinone oxidoreductase subunit F	nuoF	sp|P31979|NUOF_ECOLI NADH-quinone oxidoreductase subunit F OS=Escherichia coli (strain K12) OX=83333 GN=nuoF PE=1 SV=3	19	19	19	13	18	323.31	49.292	445	50.1	1	-0.237677	0.0926134	0.84811	1.0663	9.86668	10.0898	3642200064	3714500096	6395800064	5900800000	0.483814	0.617466
871	P32053	Prophage CP4-57 integrase	intA	sp|P32053|INTA_ECOLI Prophage integrase IntA OS=Escherichia coli (strain K12) OX=83333 GN=intA PE=1 SV=2	1	1	1	1	1	101.61	46.651	413	3.4	1	NaN	NaN	NaN	NaN	NaN	NaN	0	0	0	0	NaN	NaN	407
872	P32131	Oxygen-independent coproporphyrinogen-III oxidase	hemN	sp|P32131|HEMN_ECOLI Oxygen-independent coproporphyrinogen III oxidase OS=Escherichia coli (strain K12) OX=83333 GN=hemN PE=1 SV=4	2	2	2	2	1	15.055	52.728	457	10.7	1	0.851599	NaN	1.8045	NaN	8.85734	NaN	360009984	360009984	0	0	NaN	NaN	454
875	P32176	Formate dehydrogenase-O major subunit	fdoG	sp|P32176|FDOG_ECOLI Formate dehydrogenase-O major subunit OS=Escherichia coli (strain K12) OX=83333 GN=fdoG PE=1 SV=5	24	24	24	17	22	323.31	112.55	1016	33	1	0.379177	0.400647	1.3006	1.3201	9.74625	9.94086	2850899968	2724199936	4390900224	4336000000	0.227085	0.382535
876	P32662	Phosphoglycolate phosphatase	gph	sp|P32662|GPH_ECOLI Phosphoglycolate phosphatase OS=Escherichia coli (strain K12) OX=83333 GN=gph PE=1 SV=1	4	4	4	4	1	223.55	27.389	252	29.8	1	0.351967	NaN	1.2763	NaN	8.97896	NaN	476360000	476360000	0	0	NaN	NaN
877	P32695	tRNA-dihydrouridine synthase A	dusA	sp|P32695|DUSA_ECOLI tRNA-dihydrouridine(20/20a) synthase OS=Escherichia coli (strain K12) OX=83333 GN=dusA PE=1 SV=4	3	3	3	2	3	15.42	38.467	345	10.4	1	0.392757	-0.0340569	1.3129	0.97667	8.27696	8.75701	155100000	34117000	310249984	261240000	0.219752	0.376761
880	P33136	Glucans biosynthesis protein G	mdoG	sp|P33136|OPGG_ECOLI Glucans biosynthesis protein G OS=Escherichia coli (strain K12) OX=83333 GN=mdoG PE=1 SV=1	26	26	26	19	23	264.55	57.912	511	60.1	1	-0.126722	-0.0216872	0.91591	0.98508	9.95534	10.2135	5083500032	3939200000	9351300096	6998499840	0.899784	0.930949
881	P33195	Glycine dehydrogenase (decarboxylating)	gcvP	sp|P33195|GCSP_ECOLI Glycine dehydrogenase (decarboxylating) OS=Escherichia coli (strain K12) OX=83333 GN=gcvP PE=1 SV=3	7	7	7	4	4	47.039	104.38	957	12	1	0.909274	0.00201835	1.8781	1.0014	8.40791	9.11338	10154000	245650000	627980032	670329984	0.0072841	0.0428396
882	P33232	L-lactate dehydrogenase	lldD	sp|P33232|LLDD_ECOLI L-lactate dehydrogenase OS=Escherichia coli (strain K12) OX=83333 GN=lldD PE=1 SV=1	15	15	15	11	10	323.31	42.728	396	48	1	-0.696377	-0.0890371	0.61712	0.94015	9.65216	9.77011	2505100032	1984000000	3292900096	2597100032	0.0378785	0.132126
885	P33363	Periplasmic beta-glucosidase	bglX	sp|P33363|BGLX_ECOLI Periplasmic beta-glucosidase OS=Escherichia coli (strain K12) OX=83333 GN=bglX PE=3 SV=2	11	11	11	5	9	120.94	83.459	765	21.4	1	0.42191	0.335826	1.3397	1.2621	8.81959	9.41891	448720000	211350000	1328700032	1295000064	0.21961	0.376407
886	P33599	NADH-quinone oxidoreductase subunit C/D	nuoC	sp|P33599|NUOCD_ECOLI NADH-quinone oxidoreductase subunit C/D OS=Escherichia coli (strain K12) OX=83333 GN=nuoC PE=1 SV=3	22	22	22	18	17	323.31	68.235	596	46.8	1	-0.114457	-0.216786	0.92373	0.86048	9.95521	10.0328	4632300032	4387800064	5447199744	5337699840	0.817155	0.872644
887	P33602	NADH-quinone oxidoreductase subunit G	nuoG	sp|P33602|NUOG_ECOLI NADH-quinone oxidoreductase subunit G OS=Escherichia coli (strain K12) OX=83333 GN=nuoG PE=1 SV=4	28	28	28	22	20	323.31	100.3	908	35.2	1	-0.0318429	-0.230702	0.97817	0.85222	9.99164	9.98219	5152699904	4656600064	5033699840	4564499968	0.702473	0.787989
888	P33643	Ribosomal large subunit pseudouridine synthase D	rluD	sp|P33643|RLUD_ECOLI Ribosomal large subunit pseudouridine synthase D OS=Escherichia coli (strain K12) OX=83333 GN=rluD PE=1 SV=4	4	4	4	2	4	16.998	37.121	326	16	1	-0.182884	-0.123575	0.88094	0.91791	8.95302	8.94448	570460032	327020000	621760000	258230000	0.824977	0.87529
889	P33920	Nucleoid-associated protein YejK	yejK	sp|P33920|NDPA_ECOLI Nucleoid-associated protein YejK OS=Escherichia coli (strain K12) OX=83333 GN=yejK PE=1 SV=3	3	3	3	2	3	29.719	37.822	335	15.5	1	-0.403466	0.317073	0.75604	1.2458	8.34994	8.90273	111920000	111920000	399670016	399670016	0.101073	0.236152
890	P33940	Malate:quinone oxidoreductase	mqo	sp|P33940|MQO_ECOLI Malate:quinone oxidoreductase OS=Escherichia coli (strain K12) OX=83333 GN=mqo PE=1 SV=2	5	5	5	4	4	56.097	60.229	548	15.1	1	-0.306377	0.443607	0.80867	1.36	8.69532	8.82778	282350016	213470000	429209984	243430000	0.0820396	0.208771
891	P35340	Alkyl hydroperoxide reductase subunit F	ahpF	sp|P35340|AHPF_ECOLI Alkyl hydroperoxide reductase subunit F OS=Escherichia coli (strain K12) OX=83333 GN=ahpF PE=1 SV=2	29	29	29	25	22	323.31	56.176	521	69.9	1	0.373509	0.27023	1.2955	1.206	10.1603	10.4568	7110099968	7355400192	13523999744	15107000320	0.30512	0.458904
892	P36562	Nicotinate-nucleotide--dimethylbenzimidazole phosphoribosyltransferase	cobT	sp|P36562|COBT_ECOLI Nicotinate-nucleotide--dimethylbenzimidazole phosphoribosyltransferase OS=Escherichia coli (strain K12) OX=83333 GN=cobT PE=3 SV=3	1	1	1	1	1	1.7505	36.987	359	6.4	1	NaN	NaN	NaN	NaN	NaN	NaN	0	0	0	0	NaN	NaN
893	P36659	Curved DNA-binding protein	cbpA	sp|P36659|CBPA_ECOLI Curved DNA-binding protein OS=Escherichia coli (strain K12) OX=83333 GN=cbpA PE=1 SV=2	6	6	6	5	4	25.783	34.455	306	23.5	1	0.529371	0.27274	1.4433	1.2081	8.64834	9.02281	135760000	309220000	270209984	783710016	0.142014	0.288313	20;23
894	P36672	PTS system trehalose-specific EIIBC component;Trehalose-specific phosphotransferase enzyme IIB component;Trehalose permease IIC component	treB	sp|P36672|PTTBC_ECOLI PTS system trehalose-specific EIIBC component OS=Escherichia coli (strain K12) OX=83333 GN=treB PE=1 SV=4	8	8	8	6	5	45.944	51.08	473	20.7	1	-0.296793	-0.605332	0.81406	0.65732	9.43835	9.25	1559500032	1184300032	799180032	979080000	0.111024	0.249677	319;324;325
895	P36683	Aconitate hydratase B	acnB	sp|P36683|ACNB_ECOLI Aconitate hydratase B OS=Escherichia coli (strain K12) OX=83333 GN=acnB PE=1 SV=3	65	65	65	58	55	323.31	93.497	865	74.9	1	-0.121471	-0.00362573	0.91925	0.99749	10.7941	10.9681	31126999040	31121999872	47600001024	45312000000	0.94059	0.960746
896	P36767	Recombination-associated protein RdgC	rdgC	sp|P36767|RDGC_ECOLI Recombination-associated protein RdgC OS=Escherichia coli (strain K12) OX=83333 GN=rdgC PE=1 SV=1	4	4	4	3	3	44.898	33.993	303	15.8	1	0.324926	-0.519693	1.2526	0.69752	8.90287	8.97299	399800000	399800000	535590016	404120000	0.0576582	0.168992
897	P36879	Uncharacterized ABC transporter ATP-binding protein YadG	yadG	sp|P36879|YADG_ECOLI Uncharacterized ABC transporter ATP-binding protein YadG OS=Escherichia coli (strain K12) OX=83333 GN=yadG PE=1 SV=1	4	4	4	2	3	7.5123	34.647	308	19.2	1	0.210638	0.0771063	1.1572	1.0549	7.83238	8.5895	33990000	33990000	237990000	150610000	0.616017	0.71894
898	P36938	Phosphoglucomutase	pgm	sp|P36938|PGM_ECOLI Phosphoglucomutase OS=Escherichia coli (strain K12) OX=83333 GN=pgm PE=1 SV=1	23	23	23	17	20	323.31	58.36	546	56.8	1	0.198494	0.170053	1.1475	1.1251	9.77547	10.0096	2863200000	3099800064	4323999744	5900599808	0.590819	0.699572	146
899	P36979	Dual-specificity RNA methyltransferase RlmN	rlmN	sp|P36979|RLMN_ECOLI Dual-specificity RNA methyltransferase RlmN OS=Escherichia coli (strain K12) OX=83333 GN=rlmN PE=1 SV=1	10	10	10	7	7	323.31	43.085	384	43.2	1	0.0380147	-0.0670318	1.0267	0.9546	9.54679	9.7377	1821100032	1700899968	2519500032	2946899968	0.899045	0.929498
900	P37051	Formyltetrahydrofolate deformylase	purU	sp|P37051|PURU_ECOLI Formyltetrahydrofolate deformylase OS=Escherichia coli (strain K12) OX=83333 GN=purU PE=1 SV=1	8	8	8	6	6	323.31	31.934	280	37.1	1	0.645517	-0.0513543	1.5643	0.96503	9.19096	9.17191	505540000	1046700032	1121200000	364440000	0.0504092	0.156242
901	P37095	Peptidase B	pepB	sp|P37095|PEPB_ECOLI Peptidase B OS=Escherichia coli (strain K12) OX=83333 GN=pepB PE=1 SV=2	14	14	14	14	11	266.76	46.18	427	43.6	1	-0.158317	-0.255908	0.89607	0.83746	9.70646	9.85835	2624900096	2462099968	3811800064	3404999936	0.725874	0.804117
902	P37188	Galactitol-specific phosphotransferase enzyme IIB component	gatB	sp|P37188|PTKB_ECOLI PTS system galactitol-specific EIIB component OS=Escherichia coli (strain K12) OX=83333 GN=gatB PE=1 SV=2	10	10	10	10	9	197.11	10.222	94	89.4	1	-0.245147	-0.363308	0.84373	0.77738	9.77991	9.77241	3071000064	2953400064	2977200128	2944000000	0.44812	0.584955
903	P37194	Outer membrane protein slp	slp	sp|P37194|SLP_ECOLI Outer membrane protein Slp OS=Escherichia coli (strain K12) OX=83333 GN=slp PE=1 SV=1	10	10	10	9	8	323.31	20.964	188	57.4	1	0.469157	0.516217	1.3843	1.4302	9.91495	10.0891	4051300096	4170200064	6303399936	5972700160	0.145761	0.295052
904	P37329	Molybdate-binding periplasmic protein	modA	sp|P37329|MODA_ECOLI Molybdate-binding protein ModA OS=Escherichia coli (strain K12) OX=83333 GN=modA PE=1 SV=1	2	2	2	0	2	6.2051	27.364	257	12.5	1	NaN	0.220206	NaN	1.1649	NaN	8.31399	0	0	103030000	103030000	NaN	NaN
905	P37330	Malate synthase G	glcB	sp|P37330|MASZ_ECOLI Malate synthase G OS=Escherichia coli (strain K12) OX=83333 GN=glcB PE=1 SV=3	1	1	1	0	1	11.65	80.488	723	2.6	1	NaN	NaN	NaN	NaN	NaN	NaN	0	0	0	0	NaN	NaN
906	P37349	PTS-dependent dihydroxyacetone kinase, phosphotransferase subunit DhaM;Phosphocarrier protein HPr;Phosphotransferase enzyme IIA component	dhaM	sp|P37349|DHAM_ECOLI PEP-dependent dihydroxyacetone kinase, phosphoryl donor subunit DhaM OS=Escherichia coli (strain K12) OX=83333 GN=dhaM PE=1 SV=3	4	4	4	3	3	24.913	51.448	472	11.4	1	0.449535	0.654436	1.3656	1.574	8.73422	9.1563	220670000	321600000	382280000	1050899968	0.0920277	0.223254
907	P37440	Oxidoreductase UcpA	ucpA	sp|P37440|UCPA_ECOLI Oxidoreductase UcpA OS=Escherichia coli (strain K12) OX=83333 GN=ucpA PE=1 SV=3	3	3	3	3	1	4.9096	27.85	263	12.5	1	-0.802437	-0.245523	0.57338	0.84351	8.81521	8.63753	326720000	326720000	217020000	217020000	0.0217902	0.0923729
908	P37613	PanD maturation factor	panM	sp|P37613|PANZ_ECOLI PanD regulatory factor OS=Escherichia coli (strain K12) OX=83333 GN=panZ PE=1 SV=1	2	2	2	2	2	2.2713	14.505	127	15	1	-0.0693308	0.67437	0.95308	1.5959	8.26373	8.25401	89026000	94512000	13848000	165630000	0.0591733	0.171816
909	P37634	Ribosomal RNA large subunit methyltransferase J	rlmJ	sp|P37634|RLMJ_ECOLI Ribosomal RNA large subunit methyltransferase J OS=Escherichia coli (strain K12) OX=83333 GN=rlmJ PE=1 SV=1	2	2	2	1	1	1.7184	31.941	280	9.6	1	-1.49806	NaN	0.35403	NaN	7.49994	7.53571	30327000	1291400	34333000	0	NaN	NaN
910	P37647	2-dehydro-3-deoxygluconokinase	kdgK	sp|P37647|KDGK_ECOLI 2-dehydro-3-deoxygluconokinase OS=Escherichia coli (strain K12) OX=83333 GN=kdgK PE=1 SV=1	2	2	2	1	2	3.301	33.962	309	9.1	1	-0.323805	0.482022	0.79896	1.3967	8.82147	8.78835	331470016	331470016	307129984	307129984	0.0670417	0.184995
913	P37661	Phosphoethanolamine transferase EptB	eptB	sp|P37661|EPTB_ECOLI Kdo(2)-lipid A phosphoethanolamine 7-transferase OS=Escherichia coli (strain K12) OX=83333 GN=eptB PE=1 SV=3	2	2	2	2	1	18.492	63.804	563	5	1	1.33457	NaN	2.522	NaN	7.94119	NaN	3262800	84073000	0	0	NaN	NaN
914	P37665	Probable lipoprotein YiaD	yiaD	sp|P37665|YIAD_ECOLI Probable lipoprotein YiaD OS=Escherichia coli (strain K12) OX=83333 GN=yiaD PE=1 SV=2	3	3	3	2	3	87.188	22.197	219	32.9	1	0.00100953	-0.642707	1.0007	0.64051	8.44132	8.85881	40412000	235850000	243440000	479009984	0.0884075	0.216853
915	P37666	Glyoxylate/hydroxypyruvate reductase B	ghrB	sp|P37666|GHRB_ECOLI Glyoxylate/hydroxypyruvate reductase B OS=Escherichia coli (strain K12) OX=83333 GN=ghrB PE=1 SV=3	5	5	5	3	4	261.16	35.395	324	26.2	1	0.278342	0.143524	1.2128	1.1046	9.00556	9.3454	568499968	444380000	917939968	1297200000	0.470163	0.599025
916	P37689	2,3-bisphosphoglycerate-independent phosphoglycerate mutase	gpmI	sp|P37689|GPMI_ECOLI 2,3-bisphosphoglycerate-independent phosphoglycerate mutase OS=Escherichia coli (strain K12) OX=83333 GN=gpmI PE=1 SV=1	17	17	17	12	13	323.31	56.193	514	44.6	1	-0.18061	0.0521377	0.88233	1.0368	9.94053	10.0808	4384699904	4335499776	6114299904	5930699776	0.701769	0.785723	4;64;332
918	P37744;P61887	Glucose-1-phosphate thymidylyltransferase 1	rmlA1	sp|P37744|RMLA1_ECOLI Glucose-1-phosphate thymidylyltransferase 1 OS=Escherichia coli (strain K12) OX=83333 GN=rfbA PE=1 SV=2	17;1	17;1	17;1	16	17	323.31	32.693	293;293	57	2	-0.224722	-0.162654	0.85576	0.89338	9.8895	10.0022	4127500032	3625999872	5267999744	4782900224	0.705938	0.791395	13;15
919	P37745	dTDP-4-dehydrorhamnose 3,5-epimerase	rfbC	sp|P37745|RMLC_ECOLI dTDP-4-dehydrorhamnose 3,5-epimerase OS=Escherichia coli (strain K12) OX=83333 GN=rfbC PE=1 SV=1	4	4	4	1	4	63.651	21.27	185	25.9	1	-0.549493	-0.278549	0.68326	0.82442	8.06582	8.60514	105570000	10795000	197490000	205360000	0.125213	0.268901
921	P37747	UDP-galactopyranose mutase	glf	sp|P37747|GLF_ECOLI UDP-galactopyranose mutase OS=Escherichia coli (strain K12) OX=83333 GN=glf PE=1 SV=1	19	19	19	18	13	323.31	42.965	367	62.7	1	-0.279809	-0.319928	0.8237	0.80111	9.85379	9.95111	3644600064	3496900096	4661199872	4274099968	0.472622	0.603589
922	P37749	Beta-1,6-galactofuranosyltransferase WbbI	wbbI	sp|P37749|WBBI_ECOLI Beta-1,6-galactofuranosyltransferase WbbI OS=Escherichia coli (strain K12) OX=83333 GN=wbbI PE=1 SV=1	10	10	10	9	6	139.09	37.757	330	38.2	1	-0.233803	-0.366615	0.85039	0.7756	9.60631	9.71834	2223399936	1815900032	2860400128	2367600128	0.404826	0.54732
923	P37750	Putative lipopolysaccharide biosynthesis O-acetyl transferase WbbJ	wbbJ	sp|P37750|WBBJ_ECOLI Putative lipopolysaccharide biosynthesis O-acetyl transferase WbbJ OS=Escherichia coli (strain K12) OX=83333 GN=wbbJ PE=3 SV=2	1	1	1	1	1	6.1375	21.675	196	6.1	1	0.10165	-0.0392956	1.073	0.97313	8.38906	8.53658	122470000	122470000	172010000	172010000	0.837485	0.884672
924	P37751	Putative glycosyltransferase WbbK	wbbK	sp|P37751|WBBK_ECOLI Putative glycosyltransferase WbbK OS=Escherichia coli (strain K12) OX=83333 GN=wbbK PE=4 SV=1	9	9	9	7	8	117.94	43.188	372	28	1	-0.391815	0.686164	0.76217	1.609	8.99287	9.23222	615310016	368400000	1035299968	671630016	0.0161908	0.0752601
925	P37759	dTDP-glucose 4,6-dehydratase 1	rfbB	sp|P37759|RMLB1_ECOLI dTDP-glucose 4,6-dehydratase 1 OS=Escherichia coli (strain K12) OX=83333 GN=rfbB PE=3 SV=2	25	25	23	20	23	323.31	40.558	361	77.8	1	0.0302654	-0.0873501	1.0212	0.94125	9.93604	10.1894	4461700096	4168900096	8056600064	7409099776	0.896696	0.92805
926	P37760	dTDP-4-dehydrorhamnose reductase	rfbD	sp|P37760|RMLD_ECOLI dTDP-4-dehydrorhamnose reductase OS=Escherichia coli (strain K12) OX=83333 GN=rfbD PE=3 SV=2	11	11	11	9	7	44.589	32.694	299	43.5	1	-0.372412	-0.250526	0.77249	0.84059	9.44217	9.63264	1368600064	1399399936	2313299968	1978499968	0.324273	0.475582
927	P37765	Ribosomal large subunit pseudouridine synthase B	rluB	sp|P37765|RLUB_ECOLI Ribosomal large subunit pseudouridine synthase B OS=Escherichia coli (strain K12) OX=83333 GN=rluB PE=1 SV=2	7	7	7	5	7	28.271	32.711	291	30.6	1	-0.0465336	0.0475383	0.96826	1.0335	9.3543	9.51014	1130499968	1130499968	1988800000	1248199936	0.939412	0.957712
928	P37773	UDP-N-acetylmuramate--L-alanyl-gamma-D-glutamyl-meso-2,6-diaminoheptandioate ligase	mpl	sp|P37773|MPL_ECOLI UDP-N-acetylmuramate--L-alanyl-gamma-D-glutamyl-meso-2,6-diaminoheptandioate ligase OS=Escherichia coli (strain K12) OX=83333 GN=mpl PE=1 SV=3	6	6	6	5	5	85.862	49.874	457	19.9	1	0.0275787	-0.261414	1.0193	0.83427	8.86967	9.32506	324230016	416510016	1056899968	1056899968	0.519953	0.643346
929	P37902	Glutamate/aspartate periplasmic-binding protein	gltI	sp|P37902|GLTI_ECOLI Glutamate/aspartate import solute-binding protein OS=Escherichia coli (strain K12) OX=83333 GN=gltI PE=1 SV=2	7	7	7	5	3	68.432	33.42	302	39.4	1	1.32843	NaN	2.5113	NaN	8.40488	7.57958	11805000	242220000	0	37982000	NaN	NaN
930	P38054	Cation efflux system protein CusA	cusA	sp|P38054|CUSA_ECOLI Cation efflux system protein CusA OS=Escherichia coli (strain K12) OX=83333 GN=cusA PE=1 SV=2	1	1	1	1	1	2.3103	114.71	1047	1.3	1	-0.117459	-2.22945	0.92181	0.21324	9.23522	9.50982	859379968	859379968	1617299968	1617299968	0.00875018	0.0496578
931	P38055	Inner membrane metabolite transport protein YdjE	ydjE	sp|P38055|YDJE_ECOLI Inner membrane metabolite transport protein YdjE OS=Escherichia coli (strain K12) OX=83333 GN=ydjE PE=1 SV=2	1	1	1	1	1	8.0623	50.317	452	5.1	1	NaN	NaN	NaN	NaN	NaN	NaN	0	0	0	0	NaN	NaN	40;50;54
933	P38489	Oxygen-insensitive NAD(P)H nitroreductase	nfsB	sp|P38489|NFSB_ECOLI Oxygen-insensitive NAD(P)H nitroreductase OS=Escherichia coli (strain K12) OX=83333 GN=nfsB PE=1 SV=1	18	18	18	16	15	323.31	23.905	217	78.8	1	0.389347	0.262553	1.3098	1.1996	10.0124	10.294	4834400256	5455600128	11130000384	8550300160	0.278068	0.432692
934	P38521	Uncharacterized protein YggL	yggL	sp|P38521|YGGL_ECOLI Uncharacterized protein YggL OS=Escherichia coli (strain K12) OX=83333 GN=yggL PE=4 SV=2	2	2	2	2	1	323.31	12.88	108	26.9	1	0.166972	0.373286	1.1227	1.2953	8.91059	9.09708	618720000	195210000	399500000	850979968	0.349658	0.501775
935	P39099	Periplasmic pH-dependent serine endoprotease DegQ	degQ	sp|P39099|DEGQ_ECOLI Periplasmic pH-dependent serine endoprotease DegQ OS=Escherichia coli (strain K12) OX=83333 GN=degQ PE=1 SV=1	1	1	1	0	1	4.944	47.204	455	3.3	1	NaN	NaN	NaN	NaN	NaN	NaN	0	0	0	0	NaN	NaN
936	P39160	D-mannonate oxidoreductase	uxuB	sp|P39160|UXUB_ECOLI D-mannonate oxidoreductase OS=Escherichia coli (strain K12) OX=83333 GN=uxuB PE=3 SV=1	1	1	1	1	1	2.9768	53.58	486	2.5	1	-0.203303	0.181421	0.86856	1.134	7.7457	8.21211	27840000	27840000	66581000	96390000	0.416084	0.55791
937	P39161	Uxu operon transcriptional regulator	uxuR	sp|P39161|UXUR_ECOLI Uxu operon transcriptional regulator OS=Escherichia coli (strain K12) OX=83333 GN=uxuR PE=4 SV=1	1	1	1	1	1	26.908	29.308	257	9.3	1	NaN	NaN	NaN	NaN	NaN	NaN	0	0	0	0	NaN	NaN
938	P39172	High-affinity zinc uptake system protein ZnuA	znuA	sp|P39172|ZNUA_ECOLI High-affinity zinc uptake system protein ZnuA OS=Escherichia coli (strain K12) OX=83333 GN=znuA PE=1 SV=4	5	5	5	3	4	12.171	33.777	310	28.1	1	0.408168	0.399773	1.327	1.3193	7.52374	9.25513	4357300	29042000	850899968	948489984	0.214602	0.370101
939	P39173	Putative glucose-6-phosphate 1-epimerase	yeaD	sp|P39173|YEAD_ECOLI Putative glucose-6-phosphate 1-epimerase OS=Escherichia coli (strain K12) OX=83333 GN=yeaD PE=1 SV=2	10	10	10	8	7	67.052	32.666	294	40.1	1	-0.454684	-0.116207	0.72967	0.92261	9.35887	9.71375	1553699968	731190016	2425999872	2747099904	0.21354	0.36941
940	P39177	Universal stress protein G	uspG	sp|P39177|USPG_ECOLI Universal stress protein UP12 OS=Escherichia coli (strain K12) OX=83333 GN=uspG PE=1 SV=2	2	2	2	2	1	2.8493	15.935	142	16.2	1	0.912726	1.013	1.8826	2.0181	8.66508	8.43007	186460000	276009984	134600000	134600000	0.00709735	0.0418294
941	P39180	Antigen 43;Antigen 43 alpha chain;Antigen 43 beta chain	flu	sp|P39180|AG43_ECOLI Antigen 43 OS=Escherichia coli (strain K12) OX=83333 GN=flu PE=1 SV=3	2	2	2	2	1	70.692	106.82	1039	5.7	1	NaN	NaN	NaN	NaN	NaN	NaN	0	0	0	0	NaN	NaN
942	P39196	Lysophospholipid transporter LplT	lplT	sp|P39196|LPLT_ECOLI Lysophospholipid transporter LplT OS=Escherichia coli (strain K12) OX=83333 GN=lplT PE=1 SV=2	1	1	1	1	0	1.666	41.655	397	3.3	1	-0.355627	NaN	0.78153	NaN	8.6881	NaN	243820000	243820000	0	0	NaN	NaN
943	P39199	50S ribosomal protein L3 glutamine methyltransferase	prmB	sp|P39199|PRMB_ECOLI Ribosomal protein uL3 glutamine methyltransferase OS=Escherichia coli (strain K12) OX=83333 GN=prmB PE=1 SV=3	3	3	3	2	1	2.8601	35.001	310	11.3	1	1.61523	-0.324365	3.0636	0.79865	8.67363	8.42709	235830000	235830000	28039000	239320000	0.00404605	0.0282093
944	P39220	Putative uncharacterized protein YabP	yabP	sp|P39220|YABP_ECOLI Protein YabP OS=Escherichia coli (strain K12) OX=83333 GN=yabP PE=4 SV=2	3	3	3	2	1	1.8344	24.791	216	14.4	1	-0.035387	1.29813	0.97577	2.4591	9.14847	8.77286	703790016	703790016	296369984	296369984	0.0180825	0.0815934
948	P39310	Uncharacterized protein YtfB	ytfB	sp|P39310|YTFB_ECOLI Cell division protein YtfB OS=Escherichia coli (strain K12) OX=83333 GN=ytfB PE=3 SV=2	4	4	4	3	2	82.612	23.505	212	50.9	1	NaN	NaN	NaN	NaN	NaN	NaN	0	0	0	0	NaN	NaN
949	P39315	Quinone oxidoreductase 2	qorB	sp|P39315|QOR2_ECOLI Quinone oxidoreductase 2 OS=Escherichia coli (strain K12) OX=83333 GN=qorB PE=1 SV=1	1	1	1	1	1	137.96	29.733	286	7.3	1	NaN	NaN	NaN	NaN	NaN	NaN	0	0	0	0	NaN	NaN
950	P39321	Translocation and assembly module TamB	tamB	sp|P39321|TAMB_ECOLI Translocation and assembly module subunit TamB OS=Escherichia coli (strain K12) OX=83333 GN=tamB PE=1 SV=2	2	2	2	1	1	39.888	136.78	1259	1.5	1	NaN	0.794769	NaN	1.7348	NaN	8.52067	0	0	165820000	165820000	NaN	NaN
951	P39377	Isoaspartyl dipeptidase	iadA	sp|P39377|IADA_ECOLI Isoaspartyl dipeptidase OS=Escherichia coli (strain K12) OX=83333 GN=iadA PE=1 SV=1	3	3	3	1	3	53.897	41.083	390	11.5	1	NaN	0.0941009	NaN	1.0674	NaN	8.85813	0	0	368550016	352780000	NaN	NaN
952	P39396	Inner membrane protein YjiY	yjiY	sp|P39396|BTST_ECOLI Pyruvate/proton symporter BtsT OS=Escherichia coli (strain K12) OX=83333 GN=btsT PE=1 SV=2	9	9	9	8	9	229.1	77.323	716	14.4	1	-0.0373399	0.141564	0.97445	1.1031	9.52351	9.70913	1406899968	1931299968	2449200128	2669199872	0.811521	0.868698	713;714
954	P39406	Ribosomal RNA small subunit methyltransferase C	rsmC	sp|P39406|RSMC_ECOLI Ribosomal RNA small subunit methyltransferase C OS=Escherichia coli (strain K12) OX=83333 GN=rsmC PE=1 SV=3	3	3	3	2	2	42.439	37.624	343	14.6	1	-0.46343	-0.266698	0.72526	0.83122	8.78647	8.8388	305800000	305800000	251960000	437960000	0.187883	0.342237
955	P39831	NADP-dependent 3-hydroxy acid dehydrogenase YdfG	ydfG	sp|P39831|YDFG_ECOLI NADP-dependent 3-hydroxy acid dehydrogenase YdfG OS=Escherichia coli (strain K12) OX=83333 GN=ydfG PE=1 SV=2	6	6	6	4	5	323.31	27.249	248	32.7	1	-0.0769649	-0.245574	0.94805	0.84348	9.26857	9.57525	1301699968	554270016	2627699968	1132800000	0.73756	0.811196
956	P39836	Uncharacterized protein YfeH	yfeH	sp|P39836|YFEH_ECOLI Putative symporter YfeH OS=Escherichia coli (strain K12) OX=83333 GN=yfeH PE=3 SV=2	1	1	1	1	1	13.31	36.405	332	5.1	1	NaN	NaN	NaN	NaN	NaN	NaN	0	0	0	0	NaN	NaN
957	P40191	Pyridoxine kinase	pdxK	sp|P40191|PDXK_ECOLI Pyridoxine/pyridoxal/pyridoxamine kinase OS=Escherichia coli (strain K12) OX=83333 GN=pdxK PE=1 SV=2	4	4	4	3	3	8.4368	30.847	283	13.1	1	0.118094	-0.80221	1.0853	0.57347	9.04032	8.68144	524870016	572409984	225480000	254740000	0.0494072	0.154549
958	P40874	N-methyl-L-tryptophan oxidase	solA	sp|P40874|MTOX_ECOLI N-methyl-L-tryptophan oxidase OS=Escherichia coli (strain K12) OX=83333 GN=solA PE=1 SV=1	3	3	3	3	2	4.5351	40.902	372	6.5	1	0.307428	0.644964	1.2375	1.5637	8.3581	8.41794	72679000	155410000	167160000	94621000	0.0997078	0.234043
959	P41407	FMN-dependent NADH-azoreductase	azoR	sp|P41407|AZOR_ECOLI FMN-dependent NADH:quinone oxidoreductase OS=Escherichia coli (strain K12) OX=83333 GN=azoR PE=1 SV=3	1	1	1	1	1	3.9724	21.657	201	6	1	-0.116317	0.583134	0.92254	1.4981	8.22155	8.44917	83276000	83276000	140650000	140650000	0.0791364	0.203704
960	P41409	Pyrimidine-specific ribonucleoside hydrolase RihA	rihA	sp|P41409|RIHA_ECOLI Pyrimidine-specific ribonucleoside hydrolase RihA OS=Escherichia coli (strain K12) OX=83333 GN=rihA PE=1 SV=2	1	1	1	0	1	42.37	33.823	311	4.2	1	NaN	0.658737	NaN	1.5787	NaN	7.54419	0	0	17505000	17505000	NaN	NaN
961	P42590	Inner membrane transporter YgjI	ygjI	sp|P42590|YGJI_ECOLI Inner membrane transporter YgjI OS=Escherichia coli (strain K12) OX=83333 GN=ygjI PE=1 SV=2	3	3	3	1	3	1.7582	52.146	477	6.9	1	NaN	0.56472	NaN	1.4791	NaN	8.76607	0	0	96282000	487260000	NaN	NaN	245;247;248
964	P42641	GTPase ObgE/CgtA	obgE	sp|P42641|OBG_ECOLI GTPase ObgE/CgtA OS=Escherichia coli (strain K12) OX=83333 GN=obgE PE=1 SV=1	11	11	11	7	11	106.15	43.285	390	38.5	1	-0.109686	-0.0581425	0.92679	0.9605	9.5366	9.786	1515299968	1924999936	2922299904	3187099904	0.95659	0.966861
967	P43329	ATP-dependent RNA helicase HrpA	hrpA	sp|P43329|HRPA_ECOLI ATP-dependent RNA helicase HrpA OS=Escherichia coli (strain K12) OX=83333 GN=hrpA PE=1 SV=3	3	3	3	1	2	2.5336	149.03	1300	2.4	1	0.130008	0.239398	1.0943	1.1805	7.9052	8.0548	40195000	40195000	56724000	56724000	0.592619	0.703393
968	P43672	ABC transporter ATP-binding protein uup	uup	sp|P43672|UUP_ECOLI ATP-binding protein Uup OS=Escherichia coli (strain K12) OX=83333 GN=uup PE=1 SV=2	10	10	10	9	7	43.855	72.066	635	20.3	1	0.0478175	-0.0502484	1.0337	0.96577	9.16754	10.044	1004899968	465840000	5725799936	5339500032	0.899045	0.929498
969	P45395	Arabinose 5-phosphate isomerase KdsD	kdsD	sp|P45395|KDSD_ECOLI Arabinose 5-phosphate isomerase KdsD OS=Escherichia coli (strain K12) OX=83333 GN=kdsD PE=1 SV=1	3	3	3	3	1	23.726	35.196	328	16.5	1	-0.0707847	0.254957	0.95212	1.1933	8.78813	8.71522	449500000	164440000	259530000	259530000	0.472643	0.604352
970	P45464	Penicillin-binding protein activator LpoA	lpoA	sp|P45464|LPOA_ECOLI Penicillin-binding protein activator LpoA OS=Escherichia coli (strain K12) OX=83333 GN=lpoA PE=1 SV=1	10	10	10	7	7	99.378	72.824	678	23.5	1	-0.15888	0.276675	0.89572	1.2114	8.49224	9.15762	176910000	133720000	516310016	921230016	0.369057	0.517959
971	P45523	FKBP-type peptidyl-prolyl cis-trans isomerase FkpA	fkpA	sp|P45523|FKBA_ECOLI FKBP-type peptidyl-prolyl cis-trans isomerase FkpA OS=Escherichia coli (strain K12) OX=83333 GN=fkpA PE=1 SV=1	17	17	17	15	14	323.31	28.882	270	76.3	1	-0.0248981	0.104068	0.98289	1.0748	9.94501	10.2304	4274400000	4536300032	8226200064	8773199872	0.895857	0.926604
972	P45539	Putative fructoselysine transporter FrlA	frlA	sp|P45539|FRLA_ECOLI Probable fructoselysine/psicoselysine transporter FrlA OS=Escherichia coli (strain K12) OX=83333 GN=frlA PE=2 SV=2	2	2	2	1	1	2.3198	47.576	445	4.7	1	NaN	NaN	NaN	NaN	NaN	NaN	0	0	0	0	NaN	NaN
973	P45568	1-deoxy-D-xylulose 5-phosphate reductoisomerase	dxr	sp|P45568|DXR_ECOLI 1-deoxy-D-xylulose 5-phosphate reductoisomerase OS=Escherichia coli (strain K12) OX=83333 GN=dxr PE=1 SV=2	3	3	3	0	3	1.795	43.388	398	7	1	NaN	-0.245523	NaN	0.84351	NaN	8.63753	0	0	217020000	217020000	NaN	NaN
974	P45577	RNA chaperone ProQ	proQ	sp|P45577|PROQ_ECOLI RNA chaperone ProQ OS=Escherichia coli (strain K12) OX=83333 GN=proQ PE=1 SV=2	9	9	9	8	6	286.05	25.892	232	45.3	1	-0.132135	-0.122428	0.91248	0.91864	10.0172	10.0938	4853199872	5550000128	7190799872	5218800128	0.901634	0.933855
975	P45578	S-ribosylhomocysteine lyase	luxS	sp|P45578|LUXS_ECOLI S-ribosylhomocysteine lyase OS=Escherichia coli (strain K12) OX=83333 GN=luxS PE=1 SV=3	7	7	7	3	5	73.657	19.416	171	55	1	0.223546	-0.493825	1.1676	0.71014	8.60393	8.69719	168910000	232820000	344409984	153540000	0.0886602	0.217568
976	P45799	ADP compounds hydrolase NudE	nudE	sp|P45799|NUDE_ECOLI ADP compounds hydrolase NudE OS=Escherichia coli (strain K12) OX=83333 GN=nudE PE=1 SV=1	2	2	2	1	2	53.542	21.153	186	17.2	1	0.326307	0.519139	1.2538	1.4331	7.84395	8.69379	32787000	37028000	141560000	352510016	0.170759	0.323156
977	P45955	Uncharacterized protein YbgF	ybgF	sp|P45955|CPOB_ECOLI Cell division coordinator CpoB OS=Escherichia coli (strain K12) OX=83333 GN=cpoB PE=1 SV=2	8	8	8	7	7	323.31	28.231	263	44.1	1	-0.207911	-0.151683	0.86579	0.9002	8.83876	9.07061	344929984	344929984	588270016	588270016	0.756017	0.826905
978	P46130	Putative acyl-CoA thioester hydrolase YbhC	ybhC	sp|P46130|YBHC_ECOLI Putative acyl-CoA thioester hydrolase YbhC OS=Escherichia coli (strain K12) OX=83333 GN=ybhC PE=1 SV=2	8	8	8	5	7	323.31	46.082	427	20.6	1	NaN	-0.219203	NaN	0.85904	NaN	8.4809	0	0	282300000	20322000	NaN	NaN
979	P46837	Protein YhgF	yhgF	sp|P46837|YHGF_ECOLI Protein YhgF OS=Escherichia coli (strain K12) OX=83333 GN=yhgF PE=1 SV=3	10	10	10	8	8	115.69	85.119	773	15.4	1	-0.247423	-0.276852	0.8424	0.82539	9.06989	9.51332	700830016	473760000	1778300032	1482499968	0.554328	0.673694
980	P46853	Uncharacterized oxidoreductase YhhX	yhhX	sp|P46853|YHHX_ECOLI Uncharacterized oxidoreductase YhhX OS=Escherichia coli (strain K12) OX=83333 GN=yhhX PE=1 SV=1	2	2	2	1	1	33.015	38.765	345	5.2	1	0.0499095	0.185105	1.0352	1.1369	8.04849	8.35415	55906000	55906000	113010000	113010000	0.697993	0.783463
981	P46889	DNA translocase FtsK	ftsK	sp|P46889|FTSK_ECOLI DNA translocase FtsK OS=Escherichia coli (strain K12) OX=83333 GN=ftsK PE=1 SV=2	6	6	6	2	6	110.37	146.66	1329	11.5	1	NaN	NaN	NaN	NaN	NaN	NaN	0	0	0	0	NaN	NaN	574
982	P51024	Uncharacterized protein YaiL	yaiL	sp|P51024|YAIL_ECOLI Uncharacterized protein YaiL OS=Escherichia coli (strain K12) OX=83333 GN=yaiL PE=4 SV=2	1	1	1	1	1	6.8963	19.923	179	5.6	1	NaN	NaN	NaN	NaN	NaN	NaN	0	0	0	0	NaN	NaN
983	P52061	dITP/XTP pyrophosphatase	rdgB	sp|P52061|IXTPA_ECOLI dITP/XTP pyrophosphatase OS=Escherichia coli (strain K12) OX=83333 GN=rdgB PE=1 SV=1	3	3	3	2	3	11.366	21.039	197	14.7	1	0.173255	0.404358	1.1276	1.3235	8.76305	9.09826	289750016	289750016	626950016	626950016	0.295219	0.450682
984	P52108	Transcriptional regulatory protein RstA	rstA	sp|P52108|RSTA_ECOLI Transcriptional regulatory protein RstA OS=Escherichia coli (strain K12) OX=83333 GN=rstA PE=1 SV=2	2	2	2	0	2	2.1076	26.704	239	9.2	1	NaN	0.0773797	NaN	1.0551	NaN	7.66281	0	0	34388000	11618000	NaN	NaN
985	P52123	Uncharacterized protein YfjH	yfjH	sp|P52123|YFJH_ECOLI Uncharacterized protein YfjH OS=Escherichia coli (strain K12) OX=83333 GN=yfjH PE=4 SV=1	2	2	2	0	2	2.0106	37.139	318	6.9	1	NaN	0.162339	NaN	1.1191	NaN	9.25391	0	0	897190016	897190016	NaN	NaN	24;30
987	P52140	UPF0758 protein YfjY	yfjY	sp|P52140|YFJY_ECOLI UPF0758 protein YfjY OS=Escherichia coli (strain K12) OX=83333 GN=yfjY PE=3 SV=1	2	2	2	0	2	1.9276	17.964	160	33.1	1	NaN	-0.495064	NaN	0.70953	NaN	9.02263	0	0	526740000	526740000	NaN	NaN	40;41;42
988	P52643	D-lactate dehydrogenase	ldhA	sp|P52643|LDHD_ECOLI D-lactate dehydrogenase OS=Escherichia coli (strain K12) OX=83333 GN=ldhA PE=1 SV=1	9	9	9	6	6	118.5	36.534	329	32.8	1	0.370276	0.263635	1.2926	1.2005	9.31718	9.35013	1244000000	831779968	1192499968	1046899968	0.30512	0.458904
989	P52697	6-phosphogluconolactonase	pgl	sp|P52697|6PGL_ECOLI 6-phosphogluconolactonase OS=Escherichia coli (strain K12) OX=83333 GN=pgl PE=1 SV=2	17	17	17	14	15	323.31	36.307	331	60.1	1	0.598842	1.06178	1.5145	2.0875	9.856	9.7804	3348000000	3830000128	2401700096	3629499904	0.0147372	0.0708473
990	P56100	Cytochrome bd-I ubiquinol oxidase subunit X	cydX	sp|P56100|CYDX_ECOLI Cytochrome bd-I ubiquinol oxidase subunit X OS=Escherichia coli (strain K12) OX=83333 GN=cydX PE=1 SV=1	1	1	1	1	1	63.775	4.0416	37	40.5	1	0.599223	-0.691336	1.5149	0.61928	8.62587	8.76773	211270000	211270000	292889984	292889984	0.0134578	0.0668081
991	P56580	Glucitol/sorbitol-specific phosphotransferase enzyme IIB component	srlE	sp|P56580|PTHB_ECOLI PTS system glucitol/sorbitol-specific EIIB component OS=Escherichia coli (strain K12) OX=83333 GN=srlE PE=1 SV=1	3	3	3	2	2	43.475	33.332	319	16.3	1	NaN	NaN	NaN	NaN	NaN	7.38753	0	0	24408000	0	NaN	NaN
992	P60240	RNA polymerase-associated protein RapA	rapA	sp|P60240|RAPA_ECOLI RNA polymerase-associated protein RapA OS=Escherichia coli (strain K12) OX=83333 GN=rapA PE=1 SV=2	16	16	16	12	12	117.35	109.77	968	23.5	1	-0.276153	-0.0270133	0.82579	0.98145	9.52424	9.75321	1925400064	1418400000	3192699904	2472499968	0.547902	0.666578
993	P60340	tRNA pseudouridine synthase B	truB	sp|P60340|TRUB_ECOLI tRNA pseudouridine synthase B OS=Escherichia coli (strain K12) OX=83333 GN=truB PE=1 SV=1	2	2	2	2	0	3.933	35.087	314	12.1	1	0.0473989	NaN	1.0334	NaN	8.43457	NaN	239560000	32439000	0	0	NaN	NaN
994	P60390	Ribosomal RNA small subunit methyltransferase H	rsmH	sp|P60390|RSMH_ECOLI Ribosomal RNA small subunit methyltransferase H OS=Escherichia coli (strain K12) OX=83333 GN=rsmH PE=1 SV=1	3	3	3	2	3	17.98	34.877	313	16	1	-0.0674096	0.317883	0.95435	1.2465	8.69075	8.62605	200570000	290060000	322180000	100540000	0.404123	0.546014
995	P60422	50S ribosomal protein L2	rplB	sp|P60422|RL2_ECOLI Large ribosomal subunit protein uL2 OS=Escherichia coli (strain K12) OX=83333 GN=rplB PE=1 SV=2	27	27	27	26	23	323.31	29.86	273	84.2	1	-0.0323002	-0.02116	0.97786	0.98544	11.3862	11.5389	126720000000	116599996416	180749991936	165099995136	1	0.998386
996	P60438	50S ribosomal protein L3	rplC	sp|P60438|RL3_ECOLI Large ribosomal subunit protein uL3 OS=Escherichia coli (strain K12) OX=83333 GN=rplC PE=1 SV=1	31	31	31	29	29	323.31	22.243	209	99	1	-0.063168	-0.0638615	0.95716	0.9567	11.3375	11.4992	116979998720	100520001536	162270003200	153409994752	0.995794	0.993558
997	P60472	Ditrans,polycis-undecaprenyl-diphosphate synthase ((2E,6E)-farnesyl-diphosphate specific)	ispU	sp|P60472|UPPS_ECOLI Ditrans,polycis-undecaprenyl-diphosphate synthase ((2E,6E)-farnesyl-diphosphate specific) OS=Escherichia coli (strain K12) OX=83333 GN=ispU PE=1 SV=1	2	2	2	2	2	323.31	28.444	253	4.7	1	NaN	NaN	NaN	NaN	NaN	NaN	0	0	0	0	NaN	NaN	4
998	P60546	Guanylate kinase	gmk	sp|P60546|KGUA_ECOLI Guanylate kinase OS=Escherichia coli (strain K12) OX=83333 GN=gmk PE=1 SV=1	5	5	5	4	4	250.26	23.592	207	28.5	1	-0.138394	0.124063	0.90853	1.0898	8.83963	9.59998	375790016	315460000	2139500032	1841400064	0.672764	0.763532
999	P60560	GMP reductase	guaC	sp|P60560|GUAC_ECOLI GMP reductase OS=Escherichia coli (strain K12) OX=83333 GN=guaC PE=1 SV=1	12	12	12	10	11	219.13	37.383	347	46.4	1	0.112366	-0.174459	1.081	0.8861	9.50584	9.80017	1954599936	1250499968	3797100032	2515000064	0.576603	0.689214
1000	P60624	50S ribosomal protein L24	rplX	sp|P60624|RL24_ECOLI Large ribosomal subunit protein uL24 OS=Escherichia coli (strain K12) OX=83333 GN=rplX PE=1 SV=2	14	14	14	13	11	323.31	11.316	104	89.4	1	0.0482362	-0.191162	1.034	0.8759	11.1645	11.3207	76757999616	69287002112	111679995904	97584996352	0.645028	0.743368	68
1002	P60651	Agmatinase	speB	sp|P60651|SPEB_ECOLI Agmatinase OS=Escherichia coli (strain K12) OX=83333 GN=speB PE=1 SV=1	5	5	5	2	5	130.02	33.557	306	26.8	1	-0.118696	-0.0447021	0.92102	0.96949	9.12041	9.14919	659750016	659750016	576800000	833120000	0.95659	0.966861
1003	P60716	Lipoyl synthase	lipA	sp|P60716|LIPA_ECOLI Lipoyl synthase OS=Escherichia coli (strain K12) OX=83333 GN=lipA PE=1 SV=1	11	11	11	11	7	32.133	36.071	321	37.1	1	0.661932	0.750778	1.5822	1.6827	9.58882	9.78687	1709900032	2169999872	3107599872	3014000128	0.0515258	0.158133
1004	P60723	50S ribosomal protein L4	rplD	sp|P60723|RL4_ECOLI Large ribosomal subunit protein uL4 OS=Escherichia coli (strain K12) OX=83333 GN=rplD PE=1 SV=1	32	32	32	29	27	323.31	22.086	201	93.5	1	-0.0732718	-0.272315	0.95048	0.82799	11.4494	11.6421	145049993216	136430002176	221010001920	217659998208	0.635701	0.733034
1005	P60752	Lipid A export ATP-binding/permease protein MsbA	msbA	sp|P60752|MSBA_ECOLI ATP-dependent lipid A-core flippase OS=Escherichia coli (strain K12) OX=83333 GN=msbA PE=1 SV=1	3	3	3	1	2	3.304	64.46	582	7	1	3.01692	-0.0752768	8.0944	0.94916	8.4509	8.17769	1512500	280910016	75276000	75276000	0.00404605	0.0281832
1006	P60757	ATP phosphoribosyltransferase	hisG	sp|P60757|HIS1_ECOLI ATP phosphoribosyltransferase OS=Escherichia coli (strain K12) OX=83333 GN=hisG PE=1 SV=1	2	2	2	1	2	6.7725	33.366	299	9.4	1	NaN	-0.327113	NaN	0.79713	NaN	8.29315	0	0	138040000	58362000	NaN	NaN
1007	P60785	Elongation factor 4	lepA	sp|P60785|LEPA_ECOLI Elongation factor 4 OS=Escherichia coli (strain K12) OX=83333 GN=lepA PE=1 SV=1	21	21	21	14	20	323.31	66.57	599	38.6	1	-0.097857	-0.0256175	0.93442	0.9824	9.98321	10.1809	5266200064	4354599936	8444800000	6720799744	0.971553	0.97773
1008	P60906	Histidine--tRNA ligase	hisS	sp|P60906|SYH_ECOLI Histidine--tRNA ligase OS=Escherichia coli (strain K12) OX=83333 GN=hisS PE=1 SV=2	17	17	17	12	14	68.95	47.029	424	54.5	1	-0.196988	-0.0129266	0.87237	0.99108	9.60398	9.76832	2028499968	1989200000	3044199936	2821499904	0.735167	0.810009
1010	P61175	50S ribosomal protein L22	rplV	sp|P61175|RL22_ECOLI Large ribosomal subunit protein uL22 OS=Escherichia coli (strain K12) OX=83333 GN=rplV PE=1 SV=1	15	15	15	12	13	323.31	12.226	110	85.5	1	-0.0914945	-0.0279985	0.93855	0.98078	11.1053	11.2809	74487996416	52948000768	114940002304	76008996864	0.971553	0.97773
1011	P61316	Outer-membrane lipoprotein carrier protein	lolA	sp|P61316|LOLA_ECOLI Outer-membrane lipoprotein carrier protein OS=Escherichia coli (strain K12) OX=83333 GN=lolA PE=1 SV=1	9	9	9	4	7	51.928	22.497	203	58.6	1	0.154713	0.0514416	1.1132	1.0363	8.96578	9.32004	486180000	438040000	849480000	1240000000	0.714072	0.794823
1012	P61320	Outer-membrane lipoprotein LolB	lolB	sp|P61320|LOLB_ECOLI Outer-membrane lipoprotein LolB OS=Escherichia coli (strain K12) OX=83333 GN=lolB PE=1 SV=1	4	4	4	4	2	62.566	23.55	207	39.1	1	-0.763342	-1.28398	0.58913	0.41066	7.59531	8.23511	35430000	3953000	85917000	85917000	0.00814528	0.0470279
1013	P61517	Carbonic anhydrase 2	can	sp|P61517|CAN_ECOLI Carbonic anhydrase 2 OS=Escherichia coli (strain K12) OX=83333 GN=can PE=1 SV=1	7	7	7	5	7	199.8	25.096	220	26.8	1	0.257252	0.526369	1.1952	1.4403	9.08918	9.33108	838910016	389030016	496480000	1646800000	0.171969	0.325369	15
1014	P61714	6,7-dimethyl-8-ribityllumazine synthase	ribE	sp|P61714|RISB_ECOLI 6,7-dimethyl-8-ribityllumazine synthase OS=Escherichia coli (strain K12) OX=83333 GN=ribE PE=1 SV=1	8	8	8	5	8	294.24	16.156	156	66	1	-0.0992317	-0.0924325	0.93353	0.93794	9.65751	9.96415	2375699968	2168999936	4451500032	4756199936	0.951379	0.965325
1015	P61889	Malate dehydrogenase	mdh	sp|P61889|MDH_ECOLI Malate dehydrogenase OS=Escherichia coli (strain K12) OX=83333 GN=mdh PE=1 SV=1	29	29	29	23	26	323.31	32.337	312	84.6	1	0.258579	-0.0522815	1.1963	0.96441	10.2632	10.5448	9207600128	9122700288	17528999936	17533999104	0.427759	0.569478
1016	P61949	Flavodoxin-1	fldA	sp|P61949|FLAV_ECOLI Flavodoxin 1 OS=Escherichia coli (strain K12) OX=83333 GN=fldA PE=1 SV=2	3	3	3	1	3	27.584	19.737	176	32.4	1	-0.231752	1.03407	0.8516	2.0478	7.89591	8.82704	73765000	4923100	183980000	487510016	0.0134203	0.066743
1017	P62399	50S ribosomal protein L5	rplE	sp|P62399|RL5_ECOLI Large ribosomal subunit protein uL5 OS=Escherichia coli (strain K12) OX=83333 GN=rplE PE=1 SV=2	24	24	24	23	24	323.31	20.301	179	91.1	1	0.00662125	-0.1153	1.0046	0.92319	11.3307	11.5387	110600003584	103529996288	183619993600	162079997952	0.876606	0.909465
1018	P62517	Glucans biosynthesis glucosyltransferase H	mdoH	sp|P62517|OPGH_ECOLI Glucans biosynthesis glucosyltransferase H OS=Escherichia coli (strain K12) OX=83333 GN=mdoH PE=1 SV=1	2	2	2	0	2	3.5548	96.936	847	4	1	NaN	0.297602	NaN	1.2291	NaN	8.65546	0	0	178660000	273670016	NaN	NaN
1019	P62620	4-hydroxy-3-methylbut-2-en-1-yl diphosphate synthase (flavodoxin)	ispG	sp|P62620|ISPG_ECOLI 4-hydroxy-3-methylbut-2-en-1-yl diphosphate synthase (flavodoxin) OS=Escherichia coli (strain K12) OX=83333 GN=ispG PE=1 SV=1	9	9	9	9	9	166	40.683	372	34.9	1	0.102994	0.188021	1.074	1.1392	9.52567	9.70327	1776600064	1578200064	2662799872	2386899968	0.683771	0.771168
1020	P62623	4-hydroxy-3-methylbut-2-enyl diphosphate reductase	ispH	sp|P62623|ISPH_ECOLI 4-hydroxy-3-methylbut-2-enyl diphosphate reductase OS=Escherichia coli (strain K12) OX=83333 GN=ispH PE=1 SV=1	2	2	2	2	1	4.8183	34.774	316	7.9	1	0.68921	0.12618	1.6124	1.0914	8.21302	8.57694	139570000	23744000	188760000	188760000	0.0472201	0.149871
1021	P62707	2,3-bisphosphoglycerate-dependent phosphoglycerate mutase	gpmA	sp|P62707|GPMA_ECOLI 2,3-bisphosphoglycerate-dependent phosphoglycerate mutase OS=Escherichia coli (strain K12) OX=83333 GN=gpmA PE=1 SV=2	27	27	27	21	22	323.31	28.556	250	96	1	-0.0191996	0.0384361	0.98678	1.027	10.6186	10.8208	21290999808	20263000064	35228000256	30955999232	0.948587	0.963794
1022	P62768	UPF0325 protein YaeH	yaeH	sp|P62768|YAEH_ECOLI UPF0325 protein YaeH OS=Escherichia coli (strain K12) OX=83333 GN=yaeH PE=3 SV=1	6	6	6	4	5	323.31	15.096	128	57	1	-0.0477261	0.360196	0.96746	1.2836	8.91266	9.30402	410600000	407230016	839900032	1173900032	0.301773	0.456462
1023	P63020	Fe/S biogenesis protein NfuA	nfuA	sp|P63020|NFUA_ECOLI Fe/S biogenesis protein NfuA OS=Escherichia coli (strain K12) OX=83333 GN=nfuA PE=1 SV=1	9	9	9	9	8	215.76	20.997	191	54.5	1	-0.0636654	0.260989	0.95683	1.1983	10.0296	9.79428	5405199872	5299800064	3635000064	2592000000	0.472643	0.604352
1024	P63177	23S rRNA (guanosine-2-O-)-methyltransferase RlmB	rlmB	sp|P63177|RLMB_ECOLI 23S rRNA (guanosine-2-O-)-methyltransferase RlmB OS=Escherichia coli (strain K12) OX=83333 GN=rlmB PE=1 SV=1	2	2	2	2	1	18.257	26.556	243	11.1	1	-0.123685	0.0601858	0.91784	1.0426	8.69174	8.71517	245870000	245870000	259500000	259500000	0.807547	0.864781
1025	P63224	Phosphoheptose isomerase	gmhA	sp|P63224|GMHA_ECOLI Phosphoheptose isomerase OS=Escherichia coli (strain K12) OX=83333 GN=gmhA PE=1 SV=1	5	5	5	4	4	254.04	20.815	192	41.1	1	-0.432046	0.177599	0.74121	1.131	9.28037	9.36114	1023900032	883169984	1235299968	1061600000	0.143551	0.291082
1026	P63235	Probable glutamate/gamma-aminobutyrate antiporter	gadC	sp|P63235|GADC_ECOLI Glutamate/gamma-aminobutyrate antiporter OS=Escherichia coli (strain K12) OX=83333 GN=gadC PE=1 SV=1	2	2	2	2	2	264.4	55.076	511	5.1	1	0.770449	-1.9885	1.7058	0.252	8.38082	9.17587	18334000	222000000	446220000	1053000000	0.00404166	0.0281048
1027	P63264	Chaperone modulatory protein CbpM	cbpM	sp|P63264|CBPM_ECOLI Chaperone modulatory protein CbpM OS=Escherichia coli (strain K12) OX=83333 GN=cbpM PE=1 SV=1	1	1	1	1	1	33.418	11.512	101	8.9	1	0.459851	NaN	1.3754	NaN	8.29475	NaN	98564000	98564000	0	0	NaN	NaN
1028	P63284	Chaperone protein ClpB	clpB	sp|P63284|CLPB_ECOLI Chaperone protein ClpB OS=Escherichia coli (strain K12) OX=83333 GN=clpB PE=1 SV=1	43	43	10	37	34	323.31	95.584	857	62.4	1	0.0102069	0.11836	1.0071	1.0855	10.2446	10.3762	9322300416	8240399872	11484999680	12291999744	0.838386	0.886023
1029	P63284-2	Chaperone protein ClpB	clpB	sp|P63284-2|CLPB_ECOLI Isoform ClpB-3 of Chaperone protein ClpB OS=Escherichia coli (strain K12) OX=83333 GN=clpB	35	2	2	30	28	23.447	79.869	709	62.3	1	0.140779	0.340733	1.1025	1.2664	7.86641	8.40245	36760000	36760000	100320000	152290000	0.410501	0.552584
1030	P63386	Probable phospholipid import ATP-binding protein MlaF	mlaF	sp|P63386|MLAF_ECOLI Intermembrane phospholipid transport system ATP-binding protein MlaF OS=Escherichia coli (strain K12) OX=83333 GN=mlaF PE=1 SV=1	2	2	2	2	2	5.9771	29.096	269	8.6	1	0.295723	-0.628765	1.2275	0.64673	8.45323	8.38579	115070000	168870000	51050000	192050000	0.04832	0.15234
1031	P63389	Uncharacterized ABC transporter ATP-binding protein YheS	yheS	sp|P63389|YHES_ECOLI Probable ATP-binding protein YheS OS=Escherichia coli (strain K12) OX=83333 GN=yheS PE=1 SV=1	5	5	5	2	5	68.998	71.843	637	11.5	1	0.0918014	-0.097826	1.0657	0.93444	7.98874	8.81578	58131000	39310000	404880000	249420000	0.755905	0.825685
1032	P64463	Putative selenoprotein YdfZ	ydfZ	sp|P64463|YDFZ_ECOLI Putative selenoprotein YdfZ OS=Escherichia coli (strain K12) OX=83333 GN=ydfZ PE=1 SV=1	8	8	8	8	8	246.54	7.2763	67	100	1	0.377846	0.449641	1.2994	1.3657	9.85549	9.97519	4135800064	3033799936	4632200192	4812599808	0.207587	0.364306
1033	P64499	Uncharacterized protein YebO	yebO	sp|P64499|YEBO_ECOLI Uncharacterized protein YebO OS=Escherichia coli (strain K12) OX=83333 GN=yebO PE=4 SV=1	1	1	1	1	1	2.4348	10.792	95	14.7	1	-0.601693	-0.900934	0.65898	0.53554	8.10223	8.64054	116230000	10310000	218530000	218530000	0.0229236	0.0953997
1034	P64506	Uncharacterized protein YebY	yebY	sp|P64506|YEBY_ECOLI Uncharacterized protein YebY OS=Escherichia coli (strain K12) OX=83333 GN=yebY PE=1 SV=1	2	2	2	2	2	120.85	12.378	113	28.3	1	-0.680937	-0.0997418	0.62376	0.9332	8.75808	8.71554	286449984	286449984	259720000	259720000	0.044169	0.144405
1036	P64534	Nickel/cobalt homeostasis protein RcnB	rcnB	sp|P64534|RCNB_ECOLI Nickel/cobalt homeostasis protein RcnB OS=Escherichia coli (strain K12) OX=83333 GN=rcnB PE=1 SV=1	4	4	4	1	4	15.856	12.466	112	49.1	1	0.435842	0.722116	1.3527	1.6496	8.19043	8.80475	134990000	20046000	374489984	263410000	0.0777111	0.201173
1037	P64554	7-carboxy-7-deazaguanine synthase	queE	sp|P64554|QUEE_ECOLI 7-carboxy-7-deazaguanine synthase OS=Escherichia coli (strain K12) OX=83333 GN=queE PE=3 SV=1	2	2	2	2	1	3.6527	25.029	223	9	1	-1.57919	-0.191162	0.33467	0.8759	8.20757	8.51218	94290000	66988000	162610000	162610000	0.00729591	0.0428866
1038	P64581	Uncharacterized protein YqjD	yqjD	sp|P64581|YQJD_ECOLI Uncharacterized protein YqjD OS=Escherichia coli (strain K12) OX=83333 GN=yqjD PE=1 SV=1	5	5	5	4	4	323.31	11.051	101	44.6	1	0.0993626	0.239398	1.0713	1.1805	9.4983	9.7904	1592499968	1557400064	3292999936	2878599936	0.617542	0.721927
1039	P64588	Transcriptional regulator YqjI	yqjI	sp|P64588|YQJI_ECOLI Transcriptional regulator YqjI OS=Escherichia coli (strain K12) OX=83333 GN=yqjI PE=1 SV=1	1	1	1	1	1	11.612	23.401	207	7.2	1	-1.27904	-0.0744562	0.41207	0.9497	7.66142	7.95205	20677000	25182000	19574000	69972000	0.0109637	0.0584514
1040	P64596	Uncharacterized protein YraP	yraP	sp|P64596|DOLP_ECOLI Outer membrane lipoprotein DolP OS=Escherichia coli (strain K12) OX=83333 GN=dolP PE=1 SV=1	5	5	5	5	4	45.254	20.028	191	38.7	1	-0.227033	-0.237098	0.85439	0.84845	8.95469	9.20647	445360000	455569984	861729984	746940032	0.638699	0.73509
1041	P64602	Probable phospholipid ABC transporter-binding protein MlaB	mlaB	sp|P64602|MLAB_ECOLI Intermembrane phospholipid transport system binding protein MlaB OS=Escherichia coli (strain K12) OX=83333 GN=mlaB PE=1 SV=1	1	1	1	1	1	102.04	10.68	97	13.4	1	NaN	NaN	NaN	NaN	NaN	NaN	0	0	0	0	NaN	NaN
1042	P64604	Probable phospholipid ABC transporter-binding protein MlaD	mlaD	sp|P64604|MLAD_ECOLI Intermembrane phospholipid transport system binding protein MlaD OS=Escherichia coli (strain K12) OX=83333 GN=mlaD PE=1 SV=1	8	8	8	8	7	323.31	19.576	183	47	1	0.275841	-0.123811	1.2107	0.91776	9.02479	9.34643	623180032	435569984	1110200064	1110200064	0.309614	0.463358
1043	P64610	Uncharacterized protein YrbL	yrbL	sp|P64610|YRBL_ECOLI Uncharacterized protein YrbL OS=Escherichia coli (strain K12) OX=83333 GN=yrbL PE=2 SV=1	2	2	2	2	1	3.0138	24.345	210	14.3	1	0.365357	-0.665066	1.2882	0.63066	7.9917	7.67314	49053000	49053000	42132000	4981100	0.0365934	0.128529
1044	P64612	Cell division protein ZapE	zapE	sp|P64612|ZAPE_ECOLI Cell division protein ZapE OS=Escherichia coli (strain K12) OX=83333 GN=zapE PE=1 SV=1	1	1	1	0	1	2.7245	43.063	375	3.7	1	NaN	-0.191788	NaN	0.87552	NaN	7.38846	0	0	12230000	12230000	NaN	NaN
1045	P64624	Uncharacterized protein YheO	yheO	sp|P64624|YHEO_ECOLI Uncharacterized protein YheO OS=Escherichia coli (strain K12) OX=83333 GN=yheO PE=4 SV=1	2	2	2	1	2	2.1268	26.82	240	10.4	1	NaN	-1.24086	NaN	0.42312	NaN	9.68159	0	0	2466700032	2337200128	NaN	NaN
1046	P65556	Uncharacterized Nudix hydrolase YfcD	yfcD	sp|P65556|YFCD_ECOLI Uncharacterized Nudix hydrolase YfcD OS=Escherichia coli (strain K12) OX=83333 GN=yfcD PE=1 SV=1	2	2	2	2	2	3.5273	20.376	180	10	1	-0.15563	0.408386	0.89774	1.3272	8.69978	8.475	219350000	281580000	149270000	149270000	0.188543	0.343452
1047	P65870	6-carboxy-5,6,7,8-tetrahydropterin synthase	queD	sp|P65870|QUED_ECOLI 6-carboxy-5,6,7,8-tetrahydropterin synthase OS=Escherichia coli (strain K12) OX=83333 GN=queD PE=1 SV=1	3	3	3	0	3	12.79	13.773	121	21.5	1	NaN	-0.389243	NaN	0.76353	NaN	8.56994	0	0	223800000	147680000	NaN	NaN
1048	P67087	Ribosomal RNA small subunit methyltransferase I	rsmI	sp|P67087|RSMI_ECOLI Ribosomal RNA small subunit methyltransferase I OS=Escherichia coli (strain K12) OX=83333 GN=rsmI PE=1 SV=1	2	2	2	1	1	21.975	31.348	286	9.4	1	-0.562048	NaN	0.67734	NaN	8.0877	NaN	115210000	7166400	0	0	NaN	NaN
1049	P67603	UPF0267 protein YqfB	yqfB	sp|P67603|AC4CH_ECOLI N(4)-acetylcytidine amidohydrolase OS=Escherichia coli (strain K12) OX=83333 GN=yqfB PE=1 SV=1	3	3	3	3	1	22.182	11.905	103	45.6	1	0.278461	-0.0629872	1.2129	0.95728	8.76106	8.59304	350849984	226000000	195890000	195890000	0.380886	0.527056
1050	P67910	ADP-L-glycero-D-manno-heptose-6-epimerase	hldD	sp|P67910|HLDD_ECOLI ADP-L-glycero-D-manno-heptose-6-epimerase OS=Escherichia coli (strain K12) OX=83333 GN=hldD PE=1 SV=1	20	20	20	17	17	323.31	34.893	310	60.3	1	0.00848693	0.134747	1.0059	1.0979	10.0813	10.2694	6186200064	5872600064	10883999744	7710700032	0.838386	0.886023
1051	P68066	Autonomous glycyl radical cofactor	grcA	sp|P68066|GRCA_ECOLI Autonomous glycyl radical cofactor OS=Escherichia coli (strain K12) OX=83333 GN=grcA PE=1 SV=1	8	8	8	8	7	323.31	14.284	127	69.3	1	0.274649	0.307428	1.2097	1.2375	10.2598	10.2649	8501499904	9685099520	9168400384	9233899520	0.383145	0.528289	47
1052	P68187	Maltose/maltodextrin import ATP-binding protein MalK	malK	sp|P68187|MALK_ECOLI Maltose/maltodextrin import ATP-binding protein MalK OS=Escherichia coli (strain K12) OX=83333 GN=malK PE=1 SV=1	11	11	11	8	9	165.96	40.99	371	37.5	1	-0.196211	-0.093017	0.87284	0.93756	9.4821	9.75151	1826599936	1208000000	3040499968	2602500096	0.777165	0.842937
1053	P68191	Stationary-phase-induced ribosome-associated protein	sra	sp|P68191|SRA_ECOLI Stationary-phase-induced ribosome-associated protein OS=Escherichia coli (strain K12) OX=83333 GN=sra PE=1 SV=1	2	2	2	1	1	2.5326	5.0958	45	55.6	1	0.989866	0.523161	1.986	1.4371	7.36308	7.25321	1603600	21468000	4081800	13833000	0.0136671	0.0676613
1054	P68206	UPF0337 protein YjbJ	yjbJ	sp|P68206|YJBJ_ECOLI UPF0337 protein YjbJ OS=Escherichia coli (strain K12) OX=83333 GN=yjbJ PE=1 SV=1	3	3	3	2	3	26.283	8.3252	69	49.3	1	0.464041	0.551787	1.3794	1.4659	8.82943	9.07428	337600000	337600000	593260032	593260032	0.137143	0.282459
1055	P68679	30S ribosomal protein S21	rpsU	sp|P68679|RS21_ECOLI Small ribosomal subunit protein bS21 OS=Escherichia coli (strain K12) OX=83333 GN=rpsU PE=1 SV=2	5	5	5	5	5	95.721	8.4999	71	67.6	1	-0.0615411	-1.59375	0.95824	0.33131	10.8698	11.0637	37049999360	37049999360	57922998272	57877999616	0.0148123	0.0710142
1056	P68767	Cytosol aminopeptidase	pepA	sp|P68767|AMPA_ECOLI Cytosol aminopeptidase OS=Escherichia coli (strain K12) OX=83333 GN=pepA PE=1 SV=1	10	10	10	8	8	138.04	54.879	503	27.4	1	0.141302	0.2929	1.1029	1.2251	9.48787	9.71023	1627399936	1447800064	2618500096	2512800000	0.47152	0.601303
1057	P68919	50S ribosomal protein L25	rplY	sp|P68919|RL25_ECOLI Large ribosomal subunit protein bL25 OS=Escherichia coli (strain K12) OX=83333 GN=rplY PE=1 SV=1	20	20	20	16	18	323.31	10.693	94	100	1	-0.02116	-0.150689	0.98544	0.90082	11.2886	11.4669	98423996416	95947997184	145749999616	147250003968	0.839615	0.890086
1058	P69222	Translation initiation factor IF-1	infA	sp|P69222|IF1_ECOLI Translation initiation factor IF-1 OS=Escherichia coli (strain K12) OX=83333 GN=infA PE=1 SV=2	11	11	11	9	9	119.82	8.2495	72	95.8	1	-0.0222292	-0.333371	0.98471	0.79368	10.2852	10.4601	10538000384	8746399744	15361999872	13486999552	0.418311	0.559928
1059	P69411	Outer membrane lipoprotein RcsF	rcsF	sp|P69411|RCSF_ECOLI Outer membrane lipoprotein RcsF OS=Escherichia coli (strain K12) OX=83333 GN=rcsF PE=1 SV=1	3	3	3	2	2	32.38	14.163	134	23.1	1	-0.246909	0.0183493	0.8427	1.0128	8.58505	8.53335	192320000	192320000	36532000	304940000	0.573044	0.685507
1060	P69425	Sec-independent protein translocase protein TatB	tatB	sp|P69425|TATB_ECOLI Sec-independent protein translocase protein TatB OS=Escherichia coli (strain K12) OX=83333 GN=tatB PE=1 SV=1	5	5	5	4	4	323.31	18.421	171	46.2	1	-0.360694	-0.30463	0.77879	0.80965	7.4539	8.66509	14219000	14219000	231240000	231240000	0.330998	0.480328
1061	P69428	Sec-independent protein translocase protein TatA	tatA	sp|P69428|TATA_ECOLI Sec-independent protein translocase protein TatA OS=Escherichia coli (strain K12) OX=83333 GN=tatA PE=1 SV=1	1	1	1	1	1	5.8907	9.6639	89	11.2	1	0.243547	-0.664471	1.1839	0.63092	7.80005	8.60994	54779000	8323500	203660000	203660000	0.0500962	0.155593
1063	P69441	Adenylate kinase	adk	sp|P69441|KAD_ECOLI Adenylate kinase OS=Escherichia coli (strain K12) OX=83333 GN=adk PE=1 SV=1	26	26	26	23	20	323.31	23.586	214	100	1	0.220701	-0.016979	1.1653	0.9883	10.52	10.7294	18339999744	14771000320	32103000064	21526999040	0.513136	0.63668
1064	P69503	Adenine phosphoribosyltransferase	apt	sp|P69503|APT_ECOLI Adenine phosphoribosyltransferase OS=Escherichia coli (strain K12) OX=83333 GN=apt PE=1 SV=1	18	18	18	17	15	323.31	19.859	183	88.5	1	-0.121926	-0.0211747	0.91896	0.98543	10.1178	10.2425	6849200128	6267800064	8690899968	8789399552	0.899784	0.930949
1065	P69776	Major outer membrane lipoprotein Lpp	lpp	sp|P69776|LPP_ECOLI Major outer membrane lipoprotein Lpp OS=Escherichia coli (strain K12) OX=83333 GN=lpp PE=1 SV=1	5	5	5	5	4	323.31	8.3234	78	64.1	1	0.682304	0.660837	1.6047	1.581	10.8804	11.1703	37660999680	38263001088	53527998464	94484996096	0.0601693	0.173264
1066	P69783	Glucose-specific phosphotransferase enzyme IIA component	crr	sp|P69783|PTGA_ECOLI PTS system glucose-specific EIIA component OS=Escherichia coli (strain K12) OX=83333 GN=crr PE=1 SV=2	20	20	20	15	16	323.31	18.251	169	95.3	1	0.0384361	0.302992	1.027	1.2337	10.6187	10.4085	23014000640	18550999040	14014999552	11598000128	0.473461	0.605115
1067	P69786	PTS system glucose-specific EIICB component;Glucose permease IIC component;Glucose-specific phosphotransferase enzyme IIB component	ptsG	sp|P69786|PTGCB_ECOLI PTS system glucose-specific EIICB component OS=Escherichia coli (strain K12) OX=83333 GN=ptsG PE=1 SV=1	12	12	12	11	9	323.31	50.676	477	32.1	1	-0.0513842	-0.0401853	0.96501	0.97253	9.69531	9.71523	2566899968	2391099904	2750599936	2440199936	0.997736	0.996775
1068	P69797	PTS system mannose-specific EIIAB component;Mannose-specific phosphotransferase enzyme IIA component;Mannose-specific phosphotransferase enzyme IIB component	manX	sp|P69797|PTNAB_ECOLI PTS system mannose-specific EIIAB component OS=Escherichia coli (strain K12) OX=83333 GN=manX PE=1 SV=2	12	12	12	8	10	323.31	35.047	323	42.4	1	-0.297271	-0.0355052	0.81379	0.97569	9.5244	9.75488	1659800064	1685200000	3675399936	2011600000	0.488411	0.62138
1069	P69801	Mannose permease IIC component	manY	sp|P69801|PTNC_ECOLI PTS system mannose-specific EIIC component OS=Escherichia coli (strain K12) OX=83333 GN=manY PE=1 SV=1	2	2	2	2	2	323.31	27.635	266	8.3	1	NaN	NaN	NaN	NaN	NaN	NaN	0	0	0	0	NaN	NaN
1070	P69805	Mannose permease IID component	manZ	sp|P69805|PTND_ECOLI PTS system mannose-specific EIID component OS=Escherichia coli (strain K12) OX=83333 GN=manZ PE=1 SV=2	4	4	4	0	4	19.293	30.955	283	14.1	1	NaN	0.439889	NaN	1.3565	NaN	8.31229	0	0	107630000	97622000	NaN	NaN
1071	P69811	Multiphosphoryl transfer protein;Phosphocarrier protein HPr;Fructose-specific phosphotransferase enzyme IIA component	fruB	sp|P69811|PTFAH_ECOLI Multiphosphoryl transfer protein OS=Escherichia coli (strain K12) OX=83333 GN=fruB PE=1 SV=1	6	6	6	3	6	30.264	39.647	376	19.9	1	0.404903	0.437334	1.324	1.3541	8.98912	9.17882	588560000	386700000	700329984	809110016	0.198517	0.352486
1072	P69828	Galactitol-specific phosphotransferase enzyme IIA component	gatA	sp|P69828|PTKA_ECOLI PTS system galactitol-specific EIIA component OS=Escherichia coli (strain K12) OX=83333 GN=gatA PE=1 SV=1	10	10	10	8	7	74.556	16.907	150	76	1	-0.144457	-0.321964	0.90472	0.79998	9.64462	9.92196	2431699968	1980099968	4350400000	4004800000	0.577244	0.690145
1073	P69829	Nitrogen regulatory protein	ptsN	sp|P69829|PTSN_ECOLI Nitrogen regulatory protein OS=Escherichia coli (strain K12) OX=83333 GN=ptsN PE=1 SV=1	3	3	3	3	1	12.584	17.959	163	23.9	1	-0.00753606	-2.29082	0.99479	0.20436	8.32272	8.16565	105120000	105120000	64606000	81831000	0.00840987	0.0481516
1074	P69831	Galactitol permease IIC component	gatC	sp|P69831|PTKC_ECOLI PTS system galactitol-specific EIIC component OS=Escherichia coli (strain K12) OX=83333 GN=gatC PE=1 SV=1	7	7	7	6	7	142.9	48.364	451	13.1	1	-0.360342	-0.371068	0.77898	0.77321	9.37825	9.77875	1332600064	1056600000	2713799936	3294500096	0.277676	0.432244
1075	P69874	Spermidine/putrescine import ATP-binding protein PotA	potA	sp|P69874|POTA_ECOLI Spermidine/putrescine import ATP-binding protein PotA OS=Escherichia coli (strain K12) OX=83333 GN=potA PE=1 SV=1	4	4	4	4	2	25.957	43.028	378	13.2	1	-0.391475	-0.0775585	0.76235	0.94766	8.98044	9.03504	658819968	297129984	767859968	316169984	0.318498	0.472461
1076	P69908	Glutamate decarboxylase alpha	gadA	sp|P69908|DCEA_ECOLI Glutamate decarboxylase alpha OS=Escherichia coli (strain K12) OX=83333 GN=gadA PE=1 SV=1	31	31	3	27	23	323.31	52.685	466	69.1	1	0.491289	0.508226	1.4057	1.4223	10.3141	10.4512	9870399488	10741000192	12026000384	16236000256	0.138671	0.284238
1077	P69910	Glutamate decarboxylase beta	gadB	sp|P69910|DCEB_ECOLI Glutamate decarboxylase beta OS=Escherichia coli (strain K12) OX=83333 GN=gadB PE=1 SV=1	30	2	2	26	22	27.945	52.668	466	66.3	1	-0.694415	-0.371609	0.61796	0.77292	9.04637	9.24943	544960000	567710016	830899968	945049984	0.0477532	0.151021
1078	P69913	Carbon storage regulator	csrA	sp|P69913|CSRA_ECOLI Carbon storage regulator OS=Escherichia coli (strain K12) OX=83333 GN=csrA PE=1 SV=1	4	4	4	4	3	234.07	6.8558	61	62.3	1	0.203514	-2.25236	1.1515	0.20988	10.085	10.1836	6611200000	5551399936	9949800448	5312000000	0.00533999	0.0342645	59;60
1079	P69922	L-fucose isomerase	fucI	sp|P69922|FUCI_ECOLI L-fucose isomerase OS=Escherichia coli (strain K12) OX=83333 GN=fucI PE=1 SV=1	1	1	1	1	1	2.0286	64.976	591	1.9	1	NaN	NaN	NaN	NaN	NaN	NaN	0	0	0	0	NaN	NaN
1080	P69924	Ribonucleoside-diphosphate reductase 1 subunit beta	nrdB	sp|P69924|RIR2_ECOLI Ribonucleoside-diphosphate reductase 1 subunit beta OS=Escherichia coli (strain K12) OX=83333 GN=nrdB PE=1 SV=2	12	12	12	9	9	81.441	43.517	376	34.3	1	0.0969364	0.176833	1.0695	1.1304	9.37243	9.48494	1261400064	1096000000	1249100032	1805400064	0.743633	0.815978
1082	P75736	Esterase YbfF	ybfF	sp|P75736|YBFF_ECOLI Esterase YbfF OS=Escherichia coli (strain K12) OX=83333 GN=ybfF PE=1 SV=1	2	2	2	2	2	5.2737	28.437	254	11.4	1	NaN	0.448267	NaN	1.3644	NaN	7.82903	0	0	49379000	18078000	NaN	NaN
1083	P75748	Uncharacterized protein YbgO	ybgO	sp|P75748|YBGO_ECOLI Uncharacterized protein YbgO OS=Escherichia coli (strain K12) OX=83333 GN=ybgO PE=3 SV=2	2	2	2	2	0	2.2754	39.538	353	6.8	1	-0.416442	NaN	0.74927	NaN	9.57269	NaN	1869200000	1869200000	0	0	NaN	NaN
1084	P75780	Catecholate siderophore receptor Fiu	fiu	sp|P75780|FIU_ECOLI Catecholate siderophore receptor Fiu OS=Escherichia coli (strain K12) OX=83333 GN=fiu PE=1 SV=1	4	4	4	3	4	260.38	81.959	760	6.7	1	0.157949	-0.681006	1.1157	0.62373	7.46914	8.08595	14727000	14727000	82567000	39318000	0.061147	0.174535
1085	P75783	Moderate conductance mechanosensitive channel YbiO	ybiO	sp|P75783|YBIO_ECOLI Moderate conductance mechanosensitive channel YbiO OS=Escherichia coli (strain K12) OX=83333 GN=ybiO PE=1 SV=2	1	1	1	0	1	2.1245	81.903	741	2.6	1	NaN	NaN	NaN	NaN	NaN	NaN	0	0	0	0	NaN	NaN	377;380
1086	P75785	Phosphoethanolamine transferase OpgE	opgE	sp|P75785|OPGE_ECOLI Phosphoethanolamine transferase OpgE OS=Escherichia coli (strain K12) OX=83333 GN=opgE PE=1 SV=1	1	1	1	1	1	12.383	59.705	527	2.1	1	NaN	NaN	NaN	NaN	NaN	NaN	0	0	0	0	NaN	NaN	262;263
1088	P75801	Putative lipoprotein YliF	yliF	sp|P75801|DGCI_ECOLI Probable diguanylate cyclase DgcI OS=Escherichia coli (strain K12) OX=83333 GN=dgcI PE=3 SV=1	1	1	1	1	1	1.7846	49.872	442	1.6	1	NaN	NaN	NaN	NaN	NaN	NaN	0	0	0	0	NaN	NaN	220
1089	P75823	Low specificity L-threonine aldolase	ltaE	sp|P75823|LTAE_ECOLI Low specificity L-threonine aldolase OS=Escherichia coli (strain K12) OX=83333 GN=ltaE PE=1 SV=1	4	4	4	1	4	6.0388	36.494	333	15	1	NaN	0.385597	NaN	1.3064	NaN	8.64769	0	0	45137000	399180000	NaN	NaN
1090	P75829	Uncharacterized protein YbjX	ybjX	sp|P75829|YBJX_ECOLI Uncharacterized protein YbjX OS=Escherichia coli (strain K12) OX=83333 GN=ybjX PE=4 SV=1	4	4	4	2	3	10.62	38.357	330	12.4	1	0.143785	-0.38811	1.1048	0.76413	8.41992	8.68826	131490000	131490000	243910000	243910000	0.198623	0.352806
1091	P75835	Inner membrane transporter YcaM	ycaM	sp|P75835|YCAM_ECOLI Inner membrane transporter YcaM OS=Escherichia coli (strain K12) OX=83333 GN=ycaM PE=1 SV=2	2	2	2	0	2	1.8159	52.496	476	6.3	1	NaN	0.521252	NaN	1.4352	NaN	9.17315	0	0	744929984	744929984	NaN	NaN
1092	P75838	Ribosomal protein S12 methylthiotransferase accessory factor YcaO	ycaO	sp|P75838|YCAO_ECOLI Ribosomal protein S12 methylthiotransferase accessory factor YcaO OS=Escherichia coli (strain K12) OX=83333 GN=ycaO PE=1 SV=2	12	12	12	9	8	68.638	65.651	586	21.2	1	0.0517201	0.344374	1.0365	1.2696	9.37092	9.63872	1292899968	1056300032	2505100032	1847200000	0.40464	0.546666
1093	P75863	Uncharacterized protein YcbX	ycbX	sp|P75863|YCBX_ECOLI Uncharacterized protein YcbX OS=Escherichia coli (strain K12) OX=83333 GN=ycbX PE=1 SV=1	1	1	1	1	1	63.452	40.644	369	4.1	1	NaN	NaN	NaN	NaN	NaN	NaN	0	0	0	0	NaN	NaN
1094	P75864	Ribosomal RNA large subunit methyltransferase K/L;23S rRNA m2G2445 methyltransferase;23S rRNA m7G2069 methyltransferase	rlmL	sp|P75864|RLMKL_ECOLI Ribosomal RNA large subunit methyltransferase K/L OS=Escherichia coli (strain K12) OX=83333 GN=rlmL PE=1 SV=1	6	6	6	3	6	16.143	78.853	702	11.1	1	-0.231684	-0.222734	0.85164	0.85694	8.46352	11.0329	246740000	44011000	54038999040	53831999488	0.638699	0.73509
1096	P75874	Uncharacterized protein YccU	yccU	sp|P75874|YCCU_ECOLI Uncharacterized protein YccU OS=Escherichia coli (strain K12) OX=83333 GN=yccU PE=1 SV=2	3	3	3	1	3	62.371	14.701	137	24.1	1	0.290542	0.362778	1.2231	1.2859	7.88387	9.01892	7998300	68539000	408320000	636220032	0.301195	0.455488
1097	P75876	Ribosomal RNA large subunit methyltransferase I	rlmI	sp|P75876|RLMI_ECOLI Ribosomal RNA large subunit methyltransferase I OS=Escherichia coli (strain K12) OX=83333 GN=rlmI PE=1 SV=2	6	6	6	5	6	27.04	44.356	396	15.4	1	0.492622	-0.0542725	1.407	0.96308	9.00021	9.2685	690169984	310310016	1120899968	734760000	0.108564	0.245432
1099	P75914	Probable phosphatase YcdX	ycdX	sp|P75914|YCDX_ECOLI Probable phosphatase YcdX OS=Escherichia coli (strain K12) OX=83333 GN=ycdX PE=1 SV=1	3	3	3	0	3	18.492	26.89	245	24.1	1	NaN	0.0743684	NaN	1.0529	NaN	8.26504	0	0	20393000	163700000	NaN	NaN
1100	P75915	Chaperone protein YcdY	ycdY	sp|P75915|YCDY_ECOLI Chaperone protein YcdY OS=Escherichia coli (strain K12) OX=83333 GN=ycdY PE=1 SV=1	2	2	2	2	1	9.0221	20.724	184	20.7	1	-0.384377	1.00971	0.76611	2.0135	8.72324	8.73611	264370000	264370000	26196000	518440000	0.00846927	0.0485195
1101	P75949	Beta-hexosaminidase	nagZ	sp|P75949|NAGZ_ECOLI Beta-hexosaminidase OS=Escherichia coli (strain K12) OX=83333 GN=nagZ PE=1 SV=1	3	3	3	3	3	9.2075	37.594	341	11.4	1	-0.173238	-0.388714	0.88685	0.76381	8.66587	8.61061	287769984	175540000	187350000	220600000	0.420766	0.561279
1102	P75955	Inner membrane protein YcfT	ycfT	sp|P75955|YCFT_ECOLI Inner membrane protein YcfT OS=Escherichia coli (strain K12) OX=83333 GN=ycfT PE=1 SV=1	2	2	2	2	0	1.8456	40.833	357	9.5	1	4.62293	NaN	24.64	NaN	8.41233	NaN	129210000	129210000	0	0	NaN	NaN	183;190
1103	P75957	Lipoprotein-releasing system ATP-binding protein LolD	lolD	sp|P75957|LOLD_ECOLI Lipoprotein-releasing system ATP-binding protein LolD OS=Escherichia coli (strain K12) OX=83333 GN=lolD PE=1 SV=2	2	2	2	1	1	8.6485	25.438	233	17.6	1	NaN	NaN	NaN	NaN	NaN	7.44595	0	0	0	27922000	NaN	NaN
1105	P76014	PTS-dependent dihydroxyacetone kinase, ADP-binding subunit DhaL	dhaL	sp|P76014|DHAL_ECOLI PEP-dependent dihydroxyacetone kinase, ADP-binding subunit DhaL OS=Escherichia coli (strain K12) OX=83333 GN=dhaL PE=1 SV=3	1	1	1	1	1	3.0379	22.632	210	3.3	1	NaN	-2.18797	NaN	0.21946	7.16021	8.04475	7070700	7390600	93529000	17324000	NaN	NaN
1106	P76027	Oligopeptide transport ATP-binding protein OppD	oppD	sp|P76027|OPPD_ECOLI Oligopeptide transport ATP-binding protein OppD OS=Escherichia coli (strain K12) OX=83333 GN=oppD PE=1 SV=2	2	2	2	2	1	9.1799	37.188	337	6.5	1	-0.273378	-0.306948	0.82738	0.80835	8.69007	8.48396	244930000	244930000	152380000	152380000	0.472622	0.603589
1107	P76034	Uncharacterized HTH-type transcriptional regulator YciT	yciT	sp|P76034|YCIT_ECOLI Uncharacterized HTH-type transcriptional regulator YciT OS=Escherichia coli (strain K12) OX=83333 GN=yciT PE=4 SV=1	2	2	2	1	2	5.3019	27.602	249	10.4	1	-0.306984	0.228973	0.80833	1.172	7.81302	8.58823	58813000	6202600	210320000	177140000	0.217952	0.373937
1108	P76055	tRNA 2-thiocytidine biosynthesis protein TtcA	ttcA	sp|P76055|TTCA_ECOLI tRNA-cytidine(32) 2-sulfurtransferase OS=Escherichia coli (strain K12) OX=83333 GN=ttcA PE=1 SV=1	7	7	7	5	6	94.446	35.561	311	20.9	1	0.16221	0.0600474	1.119	1.0425	9.0521	9.43955	640000000	487470016	1520499968	1230899968	0.714072	0.794823
1109	P76115	Probable TonB-dependent receptor YncD	yncD	sp|P76115|PQQU_ECOLI Pyrroloquinoline quinone transporter OS=Escherichia coli (strain K12) OX=83333 GN=pqqU PE=1 SV=1	2	2	2	1	1	3.6036	77.26	700	7.4	1	NaN	-0.563518	NaN	0.67665	NaN	7.64099	0	0	38113000	5638400	NaN	NaN
1110	P76116	Uncharacterized protein YncE	yncE	sp|P76116|YNCE_ECOLI Uncharacterized protein YncE OS=Escherichia coli (strain K12) OX=83333 GN=yncE PE=1 SV=1	15	15	15	12	14	323.31	38.612	353	45.3	1	-0.108674	-0.168285	0.92744	0.8899	9.89843	10.015	3704100096	4210500096	5149100032	5202100224	0.879276	0.910881
1112	P76170	UPF0482 protein YnfB	ynfB	sp|P76170|YNFB_ECOLI UPF0482 protein YnfB OS=Escherichia coli (strain K12) OX=83333 GN=ynfB PE=1 SV=1	3	3	3	2	3	44.969	12.909	113	40.7	1	0.0129261	0.889162	1.009	1.8521	8.46306	8.79327	145220000	145220000	146860000	474400000	0.0255539	0.102364
1113	P76177	Protein YdgH	ydgH	sp|P76177|YDGH_ECOLI Protein YdgH OS=Escherichia coli (strain K12) OX=83333 GN=ydgH PE=1 SV=1	10	10	10	7	10	293.37	33.903	314	49	1	0.153157	0.167872	1.112	1.1234	9.66356	9.89707	2618800128	1989699968	3603000064	4286899968	0.663139	0.75814
1114	P76180	Inner membrane protein YdgK	ydgK	sp|P76180|YDGK_ECOLI Inner membrane protein YdgK OS=Escherichia coli (strain K12) OX=83333 GN=ydgK PE=1 SV=2	1	1	1	1	0	4.6635	16.318	146	4.8	1	-0.347362	NaN	0.78602	NaN	8.54175	NaN	174070000	174070000	0	0	NaN	NaN
1115	P76182	Electron transport complex subunit RsxD	rsxD	sp|P76182|RSXD_ECOLI Ion-translocating oxidoreductase complex subunit D OS=Escherichia coli (strain K12) OX=83333 GN=rsxD PE=1 SV=1	1	1	1	0	1	11.057	38.14	352	3.7	1	NaN	NaN	NaN	NaN	NaN	NaN	0	0	0	0	NaN	NaN	187
1117	P76193	Probable L,D-transpeptidase YnhG	ynhG	sp|P76193|YNHG_ECOLI Probable L,D-transpeptidase YnhG OS=Escherichia coli (strain K12) OX=83333 GN=ynhG PE=1 SV=1	1	1	1	1	0	17.779	36.082	334	11.1	1	NaN	NaN	NaN	NaN	NaN	NaN	0	0	0	0	NaN	NaN
1119	P76256	tRNA threonylcarbamoyladenosine biosynthesis protein TsaB	tsaB	sp|P76256|TSAB_ECOLI tRNA threonylcarbamoyladenosine biosynthesis protein TsaB OS=Escherichia coli (strain K12) OX=83333 GN=tsaB PE=1 SV=1	1	1	1	1	1	39.775	25.181	231	8.2	1	-0.298407	-0.244924	0.81315	0.84386	8.38881	8.79833	228580000	16220000	314270016	314270016	0.50532	0.632571
1120	P76268	Transcriptional regulator KdgR	kdgR	sp|P76268|KDGR_ECOLI HTH-type transcriptional regulator KdgR OS=Escherichia coli (strain K12) OX=83333 GN=kdgR PE=1 SV=1	7	7	7	4	6	178.96	30.029	263	33.8	1	-0.112865	-0.0592694	0.92475	0.95975	8.9708	9.21601	516980000	417990016	796329984	848070016	0.95659	0.966861
1121	P76270	Free methionine-R-sulfoxide reductase	msrC	sp|P76270|MSRC_ECOLI Free methionine-R-sulfoxide reductase OS=Escherichia coli (strain K12) OX=83333 GN=msrC PE=1 SV=2	2	2	2	1	1	2.1584	18.121	165	13.9	1	-0.120059	0.417488	0.92015	1.3356	8.0932	7.63281	105720000	18216000	7477000	35458000	0.21559	0.37149
1122	P76290	tRNA (cmo5U34)-methyltransferase	cmoA	sp|P76290|CMOA_ECOLI Carboxy-S-adenosyl-L-methionine synthase OS=Escherichia coli (strain K12) OX=83333 GN=cmoA PE=1 SV=1	1	1	1	1	0	2.1193	27.776	247	5.3	1	-0.344612	NaN	0.78752	NaN	8.36376	NaN	115540000	115540000	0	0	NaN	NaN
1125	P76349	Putative uncharacterized protein YeeL	yeeL	sp|P76349|YEEL_ECOLI Putative uncharacterized protein YeeL OS=Escherichia coli (strain K12) OX=83333 GN=yeeL PE=5 SV=4	2	2	2	2	1	2.7707	26.725	234	17.1	1	NaN	NaN	NaN	NaN	NaN	NaN	0	0	0	0	NaN	NaN	27;169
1126	P76372	Chain length determinant protein	wzzB	sp|P76372|WZZB_ECOLI Chain length determinant protein OS=Escherichia coli (strain K12) OX=83333 GN=wzzB PE=1 SV=2	18	18	18	15	15	323.31	36.454	326	65	1	-0.0877794	0.0581087	0.94097	1.0411	9.82969	9.9857	3319800064	3436199936	4615300096	5060800000	0.890704	0.922276
1127	P76402	UPF0339 protein YegP	yegP	sp|P76402|YEGP_ECOLI UPF0339 protein YegP OS=Escherichia coli (strain K12) OX=83333 GN=yegP PE=1 SV=2	2	2	2	1	2	11.317	12.024	110	25.5	1	0.371057	0.240009	1.2933	1.181	7.90236	8.65524	39933000	39933000	165510000	286600000	0.312432	0.465361
1128	P76403	Uncharacterized protease YegQ	yegQ	sp|P76403|TRHP_ECOLI tRNA hydroxylation protein P OS=Escherichia coli (strain K12) OX=83333 GN=trhP PE=1 SV=1	14	14	14	13	6	307.34	51.193	453	34.4	1	-0.214307	-0.00405968	0.86196	0.99719	9.29143	9.31201	1188700032	767569984	1223900032	827289984	0.672759	0.762446
1130	P76445	Lipid A 1-diphosphate synthase	lpxT	sp|P76445|LPXT_ECOLI Lipid A 1-diphosphate synthase OS=Escherichia coli (strain K12) OX=83333 GN=lpxT PE=1 SV=2	1	1	1	1	0	26.867	26.759	237	9.7	1	-0.0476515	NaN	0.96751	NaN	8.0944	NaN	62140000	62140000	0	0	NaN	NaN
1131	P76458	Acetate CoA-transferase subunit alpha	atoD	sp|P76458|ATOD_ECOLI Acetate CoA-transferase subunit alpha OS=Escherichia coli (strain K12) OX=83333 GN=atoD PE=1 SV=1	1	1	1	1	1	2.3803	23.526	220	3.6	1	NaN	NaN	NaN	NaN	NaN	NaN	0	0	0	0	NaN	NaN	133;135
1132	P76471	Uncharacterized protein YfaZ	yfaZ	sp|P76471|YFAZ_ECOLI Outer membrane protein YfaZ OS=Escherichia coli (strain K12) OX=83333 GN=yfaZ PE=3 SV=2	1	1	1	1	1	50.958	18.609	180	11.1	1	NaN	NaN	NaN	NaN	NaN	NaN	0	0	0	0	NaN	NaN
1133	P76481	Uncharacterized protein YfbK	yfbK	sp|P76481|YFBK_ECOLI Uncharacterized protein YfbK OS=Escherichia coli (strain K12) OX=83333 GN=yfbK PE=4 SV=1	2	2	2	2	1	7.0318	63.633	575	4	1	0.126576	-1.11713	1.0917	0.46101	9.66083	9.75598	2289799936	2289799936	2850700032	2850700032	0.0315476	0.117052
1135	P76507	Uncharacterized protein YfdI	yfdI	sp|P76507|YFDI_ECOLI Uncharacterized protein YfdI OS=Escherichia coli (strain K12) OX=83333 GN=yfdI PE=4 SV=1	3	3	3	2	2	4.5826	51.483	443	4.7	1	-0.789162	-0.85875	0.57868	0.55143	8.13551	8.20864	128810000	7807900	149150000	12524000	0.0206168	0.0898039	323;327
1137	P76536	Probable deferrochelatase/peroxidase YfeX	yfeX	sp|P76536|YFEX_ECOLI Dye-decolorizing peroxidase YfeX OS=Escherichia coli (strain K12) OX=83333 GN=yfeX PE=1 SV=2	12	12	12	8	9	116.07	33.052	299	44.8	1	0.190172	0.0468402	1.1409	1.033	9.379	9.6202	1290499968	1102800000	2176399872	1994200064	0.663086	0.757069
1138	P76550	Uncharacterized protein YffS	yffS	sp|P76550|YFFS_ECOLI Uncharacterized protein YffS OS=Escherichia coli (strain K12) OX=83333 GN=yffS PE=4 SV=2	2	2	2	1	1	1.799	29.751	269	8.2	1	NaN	NaN	NaN	NaN	NaN	NaN	0	0	0	0	NaN	NaN
1139	P76558	NADP-dependent malic enzyme	maeB	sp|P76558|MAO2_ECOLI NADP-dependent malic enzyme OS=Escherichia coli (strain K12) OX=83333 GN=maeB PE=1 SV=1	20	20	20	15	17	323.31	82.416	759	34.3	1	-0.0185272	0.220701	0.98724	1.1653	9.72669	9.86853	2649799936	2679699968	2969299968	4418699776	0.591232	0.700526
1141	P76569	Uncharacterized protein YfgD	yfgD	sp|P76569|YFGD_ECOLI Uncharacterized protein YfgD OS=Escherichia coli (strain K12) OX=83333 GN=yfgD PE=1 SV=1	4	4	4	4	3	11.194	13.398	119	41.2	1	-0.0975791	0.654802	0.9346	1.5744	9.01556	9.15385	518240000	518240000	667619968	757480000	0.0553924	0.164701
1142	P76576	UPF0070 protein YfgM	yfgM	sp|P76576|YFGM_ECOLI Ancillary SecYEG translocon subunit OS=Escherichia coli (strain K12) OX=83333 GN=yfgM PE=1 SV=1	7	7	7	6	6	323.31	22.176	206	41.3	1	-0.257545	0.238053	0.83651	1.1794	9.19858	9.25554	1030899968	548819968	953790016	847320000	0.271761	0.426036
1143	P76578	Uncharacterized lipoprotein YfhM	yfhM	sp|P76578|A2MG_ECOLI Alpha-2-macroglobulin OS=Escherichia coli (strain K12) OX=83333 GN=yfhM PE=1 SV=1	2	2	2	2	1	306.55	181.58	1653	2.8	1	NaN	NaN	NaN	NaN	NaN	NaN	0	0	0	0	NaN	NaN
1144	P76658	Bifunctional protein HldE;D-beta-D-heptose 7-phosphate kinase;D-beta-D-heptose 1-phosphate adenylyltransferase	hldE	sp|P76658|HLDE_ECOLI Bifunctional protein HldE OS=Escherichia coli (strain K12) OX=83333 GN=hldE PE=1 SV=1	12	12	12	9	9	323.31	51.05	477	32.9	1	-0.109063	-0.124314	0.92719	0.91744	9.2878	9.59146	1013200000	926809984	1923500032	1980099968	0.92504	0.945664	159
1146	P77150	Pyridoxamine kinase	pdxY	sp|P77150|PDXY_ECOLI Pyridoxal kinase PdxY OS=Escherichia coli (strain K12) OX=83333 GN=pdxY PE=1 SV=3	1	1	1	0	1	1.6614	31.322	287	4.2	1	NaN	-0.296297	NaN	0.81434	NaN	8.04911	0	0	102840000	9131000	NaN	NaN
1148	P77173	Cell division protein ZipA	zipA	sp|P77173|ZIPA_ECOLI Cell division protein ZipA OS=Escherichia coli (strain K12) OX=83333 GN=zipA PE=1 SV=3	2	2	2	2	2	38.77	36.475	328	12.5	1	0.295605	-0.227033	1.2274	0.85439	9.05097	9.36226	562270016	562270016	1151399936	1151399936	0.182675	0.335665
1149	P77247	2-deoxyglucose-6-phosphate phosphatase	yniC	sp|P77247|HXPB_ECOLI Hexitol phosphatase B OS=Escherichia coli (strain K12) OX=83333 GN=hxpB PE=1 SV=1	1	1	1	0	1	1.7402	24.33	222	11.7	1	NaN	0.476226	NaN	1.3911	NaN	8.32288	0	0	105160000	105160000	NaN	NaN
1150	P77258	N-ethylmaleimide reductase	nemA	sp|P77258|NEMA_ECOLI N-ethylmaleimide reductase OS=Escherichia coli (strain K12) OX=83333 GN=nemA PE=1 SV=1	1	1	1	1	1	90.879	39.516	365	4.1	1	NaN	NaN	NaN	NaN	NaN	NaN	0	0	0	0	NaN	NaN
1152	P77285	Electron transport complex subunit RsxG	rsxG	sp|P77285|RSXG_ECOLI Ion-translocating oxidoreductase complex subunit G OS=Escherichia coli (strain K12) OX=83333 GN=rsxG PE=1 SV=1	1	1	1	0	1	187.15	21.912	206	11.2	1	NaN	NaN	NaN	NaN	NaN	NaN	0	0	0	0	NaN	NaN	174
1153	P77293	Bactoprenol glucosyl transferase homolog from prophage CPS-53	yfdH	sp|P77293|GTRB_ECOLI Prophage bactoprenol glucosyl transferase homolog OS=Escherichia coli (strain K12) OX=83333 GN=yfdH PE=1 SV=1	2	2	2	0	2	2.8602	34.635	306	6.2	1	NaN	0.0582473	NaN	1.0412	NaN	8.49982	0	0	158050000	158050000	NaN	NaN
1154	P77304	Dipeptide and tripeptide permease A	dtpA	sp|P77304|DTPA_ECOLI Dipeptide and tripeptide permease A OS=Escherichia coli (strain K12) OX=83333 GN=dtpA PE=1 SV=1	1	1	1	0	1	2.0671	53.991	500	2.2	1	NaN	NaN	NaN	NaN	NaN	NaN	0	0	0	0	NaN	NaN	13
1157	P77330	Lipoprotein bor homolog from lambdoid prophage DLP12	borD	sp|P77330|BORD_ECOLI Prophage lipoprotein Bor homolog OS=Escherichia coli (strain K12) OX=83333 GN=borD PE=3 SV=1	5	5	5	4	4	95.658	10.447	97	49.5	1	0.217727	0.350724	1.1629	1.2752	9.51872	9.71598	1366300032	1935299968	2436699904	2763000064	0.377047	0.523998
1158	P77395	Uncharacterized protein YbbN	ybbN	sp|P77395|CNOX_ECOLI Chaperedoxin OS=Escherichia coli (strain K12) OX=83333 GN=cnoX PE=1 SV=2	7	7	7	7	0	113.76	31.791	284	38	1	0.288536	NaN	1.2214	NaN	9.1432	NaN	706579968	684000000	0	0	NaN	NaN
1160	P77454	Glutaminase 1	glsA1	sp|P77454|GLSA1_ECOLI Glutaminase 1 OS=Escherichia coli (strain K12) OX=83333 GN=glsA1 PE=1 SV=1	4	4	4	4	3	213.66	32.903	310	22.3	1	0.513592	0.654894	1.4276	1.5745	7.61398	8.05859	3524000	37589000	57221000	57221000	0.0889598	0.217998
1162	P77488	1-deoxy-D-xylulose-5-phosphate synthase	dxs	sp|P77488|DXS_ECOLI 1-deoxy-D-xylulose-5-phosphate synthase OS=Escherichia coli (strain K12) OX=83333 GN=dxs PE=1 SV=3	6	6	6	2	6	23.67	67.616	620	14	1	-0.115379	0.130536	0.92314	1.0947	8.65306	9.17963	224920000	224920000	718419968	793840000	0.715506	0.795976
1164	P77499	Probable ATP-dependent transporter SufC	sufC	sp|P77499|SUFC_ECOLI Probable ATP-dependent transporter SufC OS=Escherichia coli (strain K12) OX=83333 GN=sufC PE=1 SV=1	3	3	3	2	2	3.6498	27.582	248	13.7	1	-0.0812016	0.0865121	0.94527	1.0618	9.40504	8.13357	1270599936	1270599936	14771000	121240000	0.826996	0.876622
1165	P77529	Uncharacterized symporter YdjN	ydjN	sp|P77529|TCYP_ECOLI L-cystine transporter TcyP OS=Escherichia coli (strain K12) OX=83333 GN=tcyP PE=1 SV=1	3	3	3	3	2	17.99	48.661	463	9.1	1	-0.18973	-0.121267	0.87677	0.91938	9.59936	11.0574	1987600000	1987600000	57066000384	57066000384	0.77473	0.841687
1167	P77552	Uncharacterized protein YdhQ	ydhQ	sp|P77552|YDHQ_ECOLI Uncharacterized protein YdhQ OS=Escherichia coli (strain K12) OX=83333 GN=ydhQ PE=4 SV=1	2	2	2	0	2	3.646	42.876	418	5.7	1	NaN	NaN	NaN	NaN	NaN	NaN	0	0	0	0	NaN	NaN
1168	P77611	Electron transport complex subunit RsxC	rsxC	sp|P77611|RSXC_ECOLI Ion-translocating oxidoreductase complex subunit C OS=Escherichia coli (strain K12) OX=83333 GN=rsxC PE=1 SV=1	6	6	6	6	4	323.31	80.171	740	20.5	1	-0.620556	-0.617454	0.65042	0.65182	8.69279	8.5141	246470000	246470000	163330000	163330000	0.0506988	0.15665
1170	P77695	Protein GnsB	gnsB	sp|P77695|GNSB_ECOLI Protein GnsB OS=Escherichia coli (strain K12) OX=83333 GN=gnsB PE=3 SV=2	6	6	5	6	6	101.98	6.5476	57	86	1	-0.243592	-0.0555163	0.84464	0.96225	9.61587	9.80028	2064600064	2064600064	3156800000	3156800000	0.637893	0.73406
1171	P77717	Uncharacterized lipoprotein YbaY	ybaY	sp|P77717|YBAY_ECOLI Uncharacterized lipoprotein YbaY OS=Escherichia coli (strain K12) OX=83333 GN=ybaY PE=1 SV=1	5	5	5	5	4	323.31	19.431	190	61.6	1	0.822037	0.601506	1.7679	1.5173	8.17963	8.59123	10917000	140310000	57072000	333080000	0.0405589	0.137432
1172	P77718	tRNA sulfurtransferase	thiI	sp|P77718|THII_ECOLI tRNA sulfurtransferase OS=Escherichia coli (strain K12) OX=83333 GN=thiI PE=1 SV=1	15	15	15	14	12	146.83	54.972	482	36.7	1	-0.347711	-0.26993	0.78583	0.82936	9.73182	9.81809	2890700032	2502200064	3200699904	3377299968	0.391927	0.537679
1174	P77737	Oligopeptide transport ATP-binding protein OppF	oppF	sp|P77737|OPPF_ECOLI Oligopeptide transport ATP-binding protein OppF OS=Escherichia coli (strain K12) OX=83333 GN=oppF PE=3 SV=1	5	5	5	5	2	31.838	37.197	334	24.9	1	-0.163559	-0.133179	0.89282	0.91182	9.0563	9.14325	723670016	414740000	695369984	695369984	0.867844	0.906652
1176	P77756	7-cyano-7-deazaguanine synthase	queC	sp|P77756|QUEC_ECOLI 7-cyano-7-deazaguanine synthase OS=Escherichia coli (strain K12) OX=83333 GN=queC PE=1 SV=1	1	1	1	1	1	12.575	25.514	231	5.2	1	0.300299	0.222063	1.2314	1.1664	8.24342	8.95286	158420000	16734000	366310016	530840000	0.407341	0.549281
1178	P77774	Outer membrane protein assembly factor BamB	bamB	sp|P77774|BAMB_ECOLI Outer membrane protein assembly factor BamB OS=Escherichia coli (strain K12) OX=83333 GN=bamB PE=1 SV=1	16	16	16	12	14	323.31	41.887	392	46.9	1	0.238787	-0.0337763	1.18	0.97686	9.66054	9.90283	2448399872	2128199936	3740400128	4254799872	0.513136	0.63668
1179	P77804	Protein YdgA	ydgA	sp|P77804|YDGA_ECOLI Protein YdgA OS=Escherichia coli (strain K12) OX=83333 GN=ydgA PE=1 SV=1	18	18	18	17	15	323.31	54.688	502	50.2	1	0.0632269	0.090447	1.0448	1.0647	9.5643	9.90218	2305999872	1360899968	3956100096	4027200000	0.859421	0.901086	219;222;223;224
1180	P77808	NMN amidohydrolase-like protein YfaY	yfaY	sp|P77808|CINAL_ECOLI NMN amidohydrolase-like protein YfaY OS=Escherichia coli (strain K12) OX=83333 GN=yfaY PE=3 SV=1	1	1	1	0	1	1.7181	44.225	400	3.2	1	NaN	NaN	NaN	NaN	NaN	NaN	0	0	0	0	NaN	NaN
1184	Q46829;P11988	6-phospho-beta-glucosidase BglA	bglA	sp|Q46829|BGLA_ECOLI 6-phospho-beta-glucosidase BglA OS=Escherichia coli (strain K12) OX=83333 GN=bglA PE=1 SV=2	13;1	13;1	13;1	8	12	323.31	55.36	479;470	36.3	2	-0.254238	-0.250577	0.83843	0.84056	9.26813	9.61433	896649984	957449984	2057299968	2057299968	0.597346	0.708192
1186	Q46856	Alcohol dehydrogenase YqhD	yqhD	sp|Q46856|YQHD_ECOLI Alcohol dehydrogenase YqhD OS=Escherichia coli (strain K12) OX=83333 GN=yqhD PE=1 SV=1	5	5	5	3	5	223.61	42.097	387	24	1	0.0274371	-0.148737	1.0192	0.90204	8.90438	9.38227	409609984	392769984	1063100032	1348300032	0.767691	0.837961	179
1187	Q46861	UPF0313 protein YgiQ	ygiQ	sp|Q46861|YGIQ_ECOLI UPF0313 protein YgiQ OS=Escherichia coli (strain K12) OX=83333 GN=ygiQ PE=3 SV=3	3	3	3	2	1	1.9571	83.477	739	4.3	1	1.6688	NaN	3.1795	NaN	8.70945	NaN	297929984	214280000	0	0	NaN	NaN
1188	Q46868	Uncharacterized protein YqiC	yqiC	sp|Q46868|UBIK_ECOLI Ubiquinone biosynthesis accessory factor UbiK OS=Escherichia coli (strain K12) OX=83333 GN=ubiK PE=1 SV=2	3	3	3	3	2	13.234	11.276	96	45.8	1	-0.101258	-2.00828	0.93222	0.24857	9.18816	9.0455	796369984	745900032	1059900032	50557000	0.0069106	0.0411398
1189	Q46920	NADPH-dependent 7-cyano-7-deazaguanine reductase	queF	sp|Q46920|QUEF_ECOLI NADPH-dependent 7-cyano-7-deazaguanine reductase OS=Escherichia coli (strain K12) OX=83333 GN=queF PE=1 SV=1	1	1	1	1	1	12.171	32.587	282	4.3	1	0.275961	-0.00672417	1.2108	0.99535	8.09355	8.50401	62018000	62018000	159580000	159580000	0.412238	0.554573
1190	Q46927	tRNA threonylcarbamoyladenosine dehydratase	tcdA	sp|Q46927|TCDA_ECOLI tRNA threonylcarbamoyladenosine dehydratase OS=Escherichia coli (strain K12) OX=83333 GN=tcdA PE=1 SV=1	2	2	2	1	2	22.89	28.562	268	11.9	1	-0.433974	0.0699771	0.74022	1.0497	8.79083	9.08752	308889984	308889984	611630016	611630016	0.173544	0.326484
1191	Q46948	Probable protein deglycase	yajL	sp|Q46948|YAJL_ECOLI Protein/nucleic acid deglycase 3 OS=Escherichia coli (strain K12) OX=83333 GN=yajL PE=1 SV=2	1	1	1	1	1	2.8322	20.777	196	5.1	1	-0.700122	-0.865595	0.61552	0.54882	8.14611	8.32943	131700000	8293800	194470000	19045000	0.0261781	0.103743
1192	Q47149	mRNA interferase YafQ	yafQ	sp|Q47149|YAFQ_ECOLI mRNA interferase toxin YafQ OS=Escherichia coli (strain K12) OX=83333 GN=yafQ PE=1 SV=1	1	1	1	1	1	2.2818	10.846	92	8.7	1	0.153027	-0.218699	1.1119	0.85934	9.25722	9.42599	904049984	904049984	1333400064	1333400064	0.418534	0.560603
1193	Q47153	Putative truncated flagellar export/assembly protein LfhA	lfhA	sp|Q47153|LFHA_ECOLI Putative truncated flagellar export/assembly protein LfhA OS=Escherichia coli (strain K12) OX=83333 GN=lfhA PE=5 SV=1	2	2	2	1	1	2.3362	63.152	579	4.7	1	NaN	NaN	NaN	NaN	NaN	NaN	0	0	0	0	NaN	NaN
1195	Q57261	tRNA pseudouridine synthase D	truD	sp|Q57261|TRUD_ECOLI tRNA pseudouridine synthase D OS=Escherichia coli (strain K12) OX=83333 GN=truD PE=1 SV=1	2	2	2	2	2	10.477	39.091	349	7.2	1	-0.623754	0.214995	0.64898	1.1607	8.41586	8.57192	142110000	118420000	186590000	186590000	0.0293795	0.111742
1196	Q93K97	ADP-ribose pyrophosphatase	nudF	sp|Q93K97|ADPP_ECOLI ADP-ribose pyrophosphatase OS=Escherichia coli (strain K12) OX=83333 GN=nudF PE=1 SV=2	1	1	1	0	1	28.481	23.667	209	10	1	NaN	0.245374	NaN	1.1854	NaN	8.39988	0	0	125560000	125560000	NaN	NaN
1213	WP_004148372.1;P23874	Serine/threonine-protein kinase toxin HipA	hipAkp	WP_004148372.1 HIPA_ECOLI Serine/threonine-protein kinase toxin HipA OS=Klebsiella pneumoniae GN=hipAkp	40;3	40;3	40;3	28	37	323.31	49.127	440;440	80.5	2	3.97012	7.00304	15.672	128.27	10.4966	10.8511	167500000	31211999232	361260000	70612000768	0.00414844	0.0289688	150;158

## Sheet: B
Phosphorylation sites - hipAkp overexpression in E. coli (S2 Fig)
Dimethyl labeling description
Experiment	L (light)	H (heavy)
E. coli Exp 1.1	E. coli + empty vector	E. coli + hipAkp induced
id	Proteins	Protein	Gene_P	Gene.names	Protein.names	Fasta.headers	Number.of.Phospho..STY.	Amino.acid	Positions.within.proteins	Sequence.window	Phospho..STY..Probabilities	Sequence	Protein.group.IDs	Localization.prob	PEP	Score	Localization.prob.Phospho_R1	PEP.Phospho_R1	Score.Phospho_R1	Localization.prob.Phospho_R2	PEP.Phospho_R2	Score.Phospho_R2	log2_Ratio.H.L.normalized.Phospho_R1	log2_Ratio.H.L.normalized.Phospho_R2	Ratio.H.L.normalized.Phospho_R1	Ratio.H.L.normalized.Phospho_R2	log10_Intensity.H.Phospho_R1_x+y_Intensity.L.Phospho_R1	log10_Intensity.H.Phospho_R2_x+y_Intensity.L.Phospho_R2	Intensity.L.Phospho_R1	Intensity.H.Phospho_R1	Intensity.L.Phospho_R2	Intensity.H.Phospho_R2	log2_Ratio.H/L.Rep1_1 Significance B	log2_Ratio.H/L.Rep2_1 Significance B	Density_log2_Ratio.H.L.normalized.Phospho_R1_log2_Ratio.H.L.normalized.Phospho_R2	Excluded fraction_log2_Ratio.H.L.normalized.Phospho_R1_log2_Ratio.H.L.normalized.Phospho_R2	Occupancy.L	Occupancy.H	Occupancy.L.Rep1	Occupancy.H.Rep1	Occupancy.L.Rep2	Occupancy.H.Rep2
4	P04335	P04335	frsA S7	frsA	Esterase FrsA	sp|P04335|FRSA_ECOLI Esterase FrsA OS=Escherichia coli (strain K12) OX=83333 GN=frsA PE=1 SV=2	1	S	7	_________MTQANLSETLFKPRFKHPETST	TQANLS(0.965)ET(0.035)LFK	TQANLSETLFK	51	0.964617	8.08e-24	105.65				0.964617	8.08e-24	105.65	NaN	0.521151	NaN	1.4351	NaN	7.68362	0	0	711710	47552000	1	0.91887	NaN	NaN
5	P04805	P04805	gltX S239	gltX	Glutamate--tRNA ligase	sp|P04805|SYE_ECOLI Glutamate--tRNA ligase OS=Escherichia coli (strain K12) OX=83333 GN=gltX PE=1 SV=1	1	S	239	YAHVSMINGDDGKKLSKRHGAVSVMQYRDDG	S(0.999)KRHGAVS(0.001)VM	SKRHGAVSVM	54	0.999283	0.0223164	66.953	0.999283	0.0223164	66.953	0.978862	0.0310439	46.592	8.95847	5.23462	497.47	37.651	8.93602	8.22621	256730	862769984	1179600	167170000	0.0011995	0.150718	0.0363825	0.103293
6	P07001	P07001	pntA S206	pntA	NAD(P) transhydrogenase subunit alpha	sp|P07001|PNTA_ECOLI NAD(P) transhydrogenase subunit alpha OS=Escherichia coli (strain K12) OX=83333 GN=pntA PE=1 SV=2	2	S	206	VRAFDTRPEVKEQVQSMGAEFLELDFKEEAG	DT(1)RPEVKEQVQS(1)MGAEF	DTRPEVKEQVQSMGAEF	81	1	0.000936085	64.439	1	0.00142549	62.408	1	0.000936085	64.439	-0.0737576	0.0801119	0.95016	1.0571	9.10274	9.49415	633440000	633440000	1560000000	1560000000	0.441428	0.952795	0.934537	0.953936
7	P07109	P07109	hisP S162	hisP	Histidine transport ATP-binding protein HisP	sp|P07109|HISP_ECOLI Histidine/lysine/arginine/ornithine transport ATP-binding protein HisP OS=Escherichia coli (strain K12) OX=83333 GN=hisP PE=1 SV=2	1	S	162	GKYPVHLSGGQQQRVSIARALAMEPEVLLFD	SGGQQQRVS(1)IARALAM	SGGQQQRVSIARALAM	86	0.999982	0.0216834	49.5				0.999982	0.0216834	49.5	NaN	NaN	NaN	NaN	NaN	7.22909	0	0	16947000	0	1	1	NaN	NaN
8	P08142	P08142	ilvB S3	ilvB	Acetolactate synthase isozyme 1 large subunit	sp|P08142|ILVB_ECOLI Acetolactate synthase isozyme 1 large subunit OS=Escherichia coli (strain K12) OX=83333 GN=ilvB PE=1 SV=1	2	S	3	_____________MASSGTTSTRKRFTGAEF	MAS(0.957)S(0.169)GT(0.169)T(0.165)S(0.165)T(0.165)RKRFT(0.21)GAEF	MASSGTTSTRKRFTGAEF	95	0.956853	1.03e-05	78.692	0.669395	0.000134439	69.451	0.956853	1.03e-05	78.692	-0.176185	0.159758	0.88504	1.1171	9.14163	10	692790016	692790016	5000000000	5000000000	0.326048	0.998952	0.80829	0.863602
11	P08839	P08839	ptsI S3	ptsI	Phosphoenolpyruvate-protein phosphotransferase	sp|P08839|PT1_ECOLI Phosphoenolpyruvate-protein phosphotransferase OS=Escherichia coli (strain K12) OX=83333 GN=ptsI PE=1 SV=1	1	S	3	_____________MISGILASPGIAFGKALL	MIS(1)GILASPGIAFGK	MISGILASPGIAF, MISGILASPGIAFGK	111	1	5.59e-104	155.57	1	1.18e-51	123.29	1	5.59e-104	155.57	NaN	2.08447	NaN	4.2412	7.13672	8.8111	0	13700000	2146300	645139968	1	0.585969	NaN	NaN	0.019664	0.081815			0	0
12	P09169	P09169	ompT S284	ompT	Protease 7	sp|P09169|OMPT_ECOLI Protease 7 OS=Escherichia coli (strain K12) OX=83333 GN=ompT PE=1 SV=1	1	S	284	VEGAWNRVTNKKGNTSLYDHNNNTSDYSKNG	GNT(0.003)S(0.997)LYDHNNNTSDYSK	GNTSLYDHNNNTSDYSK	121	0.996885	8.95e-171	175.86	0.984624	6.85e-25	86.357	0.996885	8.95e-171	175.86	0.760945	0.875859	1.6946	1.8351	7.82599	8.22585	28994000	37993000	45150000	123060000	0.86243	0.839657	0.831228	0.881716	0	0	0.30483	0.36801	0	0
14	P09373	P09373	pflB S531	pflB	Formate acetyltransferase 1	sp|P09373|PFLB_ECOLI Formate acetyltransferase 1 OS=Escherichia coli (strain K12) OX=83333 GN=pflB PE=1 SV=2	1	S	531	DRDVIRTMACGIAGLSVAADSLSAIKYAKVK	ACGIAGLS(1)VAADSL	ACGIAGLSVAADSL	125	0.999999	1.5e-20	105.2	0.999993	0.00827451	74.962	0.999999	1.5e-20	105.2	0.586981	-0.065325	1.5021	0.95573	7.47275	8.61308	907720	28792000	212480000	197800000	0.913819	0.869027	0.686481	0.780185	0.72493	0.5155	0	0	0.93523	0.82076
15	P09373	P09373	pflB S669	pflB	Formate acetyltransferase 1	sp|P09373|PFLB_ECOLI Formate acetyltransferase 1 OS=Escherichia coli (strain K12) OX=83333 GN=pflB PE=1 SV=2	1	S	669	KLPFAYAKDGISYTFSIVPNALGKDDEVRKT	DGISYT(0.001)FS(0.999)IVPNALGK	DGISYTFSIVPNALGK	125	0.999101	0	222.57	0.999101	5.31e-94	171.46	0.999035	0	222.57	NaN	NaN	NaN	NaN	NaN	7.39405	0	0	0	24777000	1	1	NaN	NaN
18	P0A6F9	P0A6F9	groS S30	groS	10 kDa chaperonin	sp|P0A6F9|CH10_ECOLI Co-chaperonin GroES OS=Escherichia coli (strain K12) OX=83333 GN=groES PE=1 SV=1	1	S	30	KEVETKSAGGIVLTGSAAAKSTRGEVLAVGN	SAGGIVLT(0.018)GS(0.982)AAAK	SAGGIVLTGSAAAK	143	0.981591	4.97e-160	181.26	0.981591	4.97e-160	181.26	0.963465	1.95e-120	160.8	2.10561	1.62223	4.3038	3.0785	7.70308	8.67887	628930	49846000	8681100	468710016	0.498938	0.679057	0.463402	0.616241	0.012026	0.045112	0.05755	0.23263	0.011485	0.045513
22	P0A6M8	P0A6M8	fusA S647	fusA	Elongation factor G	sp|P0A6M8|EFG_ECOLI Elongation factor G OS=Escherichia coli (strain K12) OX=83333 GN=fusA PE=1 SV=2	1	S	647	IGDLSRRRGMLKGQESEVTGVKIHAEVPLSE	GQES(0.942)EVT(0.058)GVK	GQESEVTGVK	159	0.941673	0.00173502	51.998				0.941673	0.00173502	51.998	NaN	0.161565	NaN	1.1185	NaN	6.5694	0	0	255960	3454300	1	1	NaN	NaN	0.53744	0.58811			0	0
23	P0A6P1	P0A6P1	tsf S280	tsf	Elongation factor Ts	sp|P0A6P1|EFTS_ECOLI Elongation factor Ts OS=Escherichia coli (strain K12) OX=83333 GN=tsf PE=1 SV=2	1	S	280	IEKVETDFAAEVAAMSKQS____________	VETDFAAEVAAMS(1)K	AAEVAAMSKQS, VETDFAAEVAAMSK, VETDFAAEVAAMSKQS	162	1	2.63e-286	216.29	1	3.07e-74	138.39	1	2.63e-286	216.29	-0.0570614	3.69187	0.96122	12.923	8.54003	9.5023	5002200	341760000	59099000	3120000000	0.462233	0.317311	0.0341766	0.096454	0	0	0.1678	0.16646	0	0
25	P0A6P9	P0A6P9	eno S42	eno	Enolase	sp|P0A6P9|ENO_ECOLI Enolase OS=Escherichia coli (strain K12) OX=83333 GN=eno PE=1 SV=2	1	S	42	LEGGFVGMAAAPSGASTGSREALELRDGDKS	AAAPS(0.028)GAS(0.915)T(0.045)GS(0.012)REAL	AAAPSGASTGSREAL	165	0.915253	0.000121536	100.54	0.844494	0.000844139	100.54	0.915253	0.000121536	82.663	-0.0723007	0.0965318	0.95112	1.0692	8.00143	8.27302	55148000	45182000	159210000	28298000	0.443221	0.962303	0.934537	0.953936	0.7553	0.8286	0	0	0.58857	0.72277
27	P0A6R3	P0A6R3	fis S14	fis	DNA-binding protein Fis	sp|P0A6R3|FIS_ECOLI DNA-binding protein Fis OS=Escherichia coli (strain K12) OX=83333 GN=fis PE=1 SV=1	1	S	14	__MFEQRVNSDVLTVSTVNSQDQVTQKPLRD	TVS(0.975)T(0.025)VNSQDQVTQKPL	MFEQRVNSDVLTVSTVNSQDQVTQK, TVSTVNSQDQVTQKPL	169	0.974536	7.87e-254	243.83	0.893199	7.42e-07	122.93	0.974536	7.87e-254	243.83	NaN	1.20182	NaN	2.3003	6.3368	8.07087	0	2171700	2804300	114920000	1	0.76825	NaN	NaN	0	0			0.023182	0.072865
28	P0A6R3	P0A6R3	fis S18	fis	DNA-binding protein Fis	sp|P0A6R3|FIS_ECOLI DNA-binding protein Fis OS=Escherichia coli (strain K12) OX=83333 GN=fis PE=1 SV=1	1	S	18	EQRVNSDVLTVSTVNSQDQVTQKPLRDSVKQ	TVSTVNS(0.825)QDQVT(0.174)QKPL	TVSTVNSQDQVTQKPL	169	0.825402	9.76e-05	79.652				0.825402	9.76e-05	79.652	NaN	NaN	NaN	NaN	NaN	NaN	0	0	0	0	1	1	NaN	NaN
32	P0A6Y8	P0A6Y8	dnaK S505	dnaK	Chaperone protein DnaK	sp|P0A6Y8|DNAK_ECOLI Chaperone protein DnaK OS=Escherichia coli (strain K12) OX=83333 GN=dnaK PE=1 SV=2	1	S	505	DKNSGKEQKITIKASSGLNEDEIQKMVRDAE	AS(0.043)S(0.957)GLNEDEIQK	ASSGLNEDEIQK	184	0.956772	7.25e-28	109.84	0.874275	0.00243309	56.139	0.956772	7.25e-28	109.84	0.0901759	0.258217	1.0645	1.196	7.19453	7.83022	6136800	9513800	15608000	52034000	0.667217	0.978158	0.920906	0.942327	0	0	0.711	0.75879	0	0
33	P0A6Z3	P0A6Z3	htpG S500	htpG	Chaperone protein HtpG	sp|P0A6Z3|HTPG_ECOLI Chaperone protein HtpG OS=Escherichia coli (strain K12) OX=83333 GN=htpG PE=1 SV=1	1	S	500	KVDESLEKLADEVDESAKEAEKALTPFIDRV	LADEVDES(1)AK	LADEVDESAK	186	1	5.87e-05	85.845	1	0.00546498	85.845	1	5.87e-05	84.605	0.0344974	0.741057	1.0242	1.6714	7.22186	7.44877	7827100	8839900	7644400	20460000	0.585489	0.869615	0.443656	0.602417	0.16632	0.27505	0.48423	0.58404	0.11574	0.19041
34	P0A705;P0A705-3;P0A705-2	P0A705	infB S294;130;137	infB	Translation initiation factor IF-2	sp|P0A705|IF2_ECOLI Translation initiation factor IF-2 OS=Escherichia coli (strain K12) OX=83333 GN=infB PE=1 SV=1;sp|P0A705-3|IF2_ECOLI Isoform Beta' of Translation initiation factor IF-2 OS=Escherichia coli (strain K12) OX=83333 GN=infB;sp|P0A705-2|IF2_E	1	S	294;130;137	RAAVRGGKGGKRKGSSLQQGFQKPAQAVNRD	GS(0.033)S(0.967)LQQGFQK	GSSLQQGFQK	187	0.966861	5.71e-22	107.06	0.966861	0.00464333	80.706	0.901168	5.71e-22	107.06	NaN	0.771717	NaN	1.7073	NaN	7.57721	0	0	7397500	30378000	1	0.862783	NaN	NaN	0.087479	0.15851			0	0
35	P0A7E9	P0A7E9	pyrH S17	pyrH	Uridylate kinase	sp|P0A7E9|PYRH_ECOLI Uridylate kinase OS=Escherichia coli (strain K12) OX=83333 GN=pyrH PE=1 SV=2	1	S	17	ATNAKPVYKRILLKLSGEALQGTEGFGIDAS	KLS(1)GEALQGTEGF	KLSGEALQGTEGF	214	1	0.00163128	98.531				1	0.00163128	98.531	NaN	-0.0968846	NaN	0.93505	NaN	7.08821	0	0	1724100	10528000	1	0.851009	NaN	NaN	0.88884	0.93415			0.84242	0.90462
36	P0A7J7	P0A7J7	rplK S102	rplK	50S ribosomal protein L11	sp|P0A7J7|RL11_ECOLI Large ribosomal subunit protein uL11 OS=Escherichia coli (strain K12) OX=83333 GN=rplK PE=1 SV=2	1	S	102	KSGSGKPNKDKVGKISRAQLQEIAQTKAADM	IS(1)RAQLQEIAQTK	ISRAQLQEIAQTK	222	1	4.91e-21	97.081	1	8.67e-11	77.468	1	4.91e-21	97.081	NaN	1.57942	NaN	2.9885	6.7347	7.47557	0	5428700	294160	29599000	1	0.68796	NaN	NaN	0.0193	0.057767			0.019024	0.056974
37	P0A7L0	P0A7L0	rplA S232	rplA	50S ribosomal protein L1	sp|P0A7L0|RL1_ECOLI Large ribosomal subunit protein uL1 OS=Escherichia coli (strain K12) OX=83333 GN=rplA PE=1 SV=2	1	S	232	TMGAGVAVDQAGLSASVN_____________	GAGVAVDQAGLS(0.223)AS(0.777)VN	GAGVAVDQAGLSASVN	225	0.776777	0.0417023	57.414				0.776777	0.0417023	57.414	NaN	NaN	NaN	NaN	NaN	NaN	0	0	0	0	1	1	NaN	NaN
38	P0A7R5	P0A7R5	rpsJ S54	rpsJ	30S ribosomal protein S10	sp|P0A7R5|RS10_ECOLI Small ribosomal subunit protein uS10 OS=Escherichia coli (strain K12) OX=83333 GN=rpsJ PE=1 SV=1	1	S	54	PIPLPTRKERFTVLISPHVNKDARDQYEIRT	TVLIS(1)PHVNKDARDQY	ERFTVLISPHVNK, TVLISPHVNKDARDQY	237	0.999996	6.09e-08	112.56	0.999433	0.000476162	67.995	0.999996	6.09e-08	112.56	NaN	0.286526	NaN	1.2197	7.19187	7.96591	0	15555000	541060	91909000	1	0.971763	NaN	NaN	0.53661	0.62969			0	0
39	P0A7T7	P0A7T7	rpsR S36	rpsR	30S ribosomal protein S18	sp|P0A7T7|RS18_ECOLI Small ribosomal subunit protein bS18 OS=Escherichia coli (strain K12) OX=83333 GN=rpsR PE=1 SV=2	1	S	36	IDYKDIATLKNYITESGKIVPSRITGTRAKY	NYIT(0.077)ES(0.922)GK	NYITESGK	242	0.922455	0.00517694	50.452				0.922455	0.00517694	50.452	NaN	0.77703	NaN	1.7136	NaN	7.26535	0	0	1661500	16761000	1	0.8616	NaN	NaN	0.013452	0.025793			0.080959	0.1468
40	P0A7V0	P0A7V0	rpsB S121	rpsB	30S ribosomal protein S2	sp|P0A7V0|RS2_ECOLI Small ribosomal subunit protein uS2 OS=Escherichia coli (strain K12) OX=83333 GN=rpsB PE=1 SV=2	1	S	121	TVRQSIKRLKDLETQSQDGTFDKLTKKEALM	DLETQS(0.993)QDGT(0.006)FDK	DLETQSQDGTFDK	245	0.993349	3.72e-07	66.533				0.993349	3.72e-07	66.533	NaN	NaN	NaN	NaN	NaN	6.46793	0	0	0	2937200	1	1	NaN	NaN
44	P0A870	P0A870	talB S226	talB	Transaldolase B	sp|P0A870|TALB_ECOLI Transaldolase B OS=Escherichia coli (strain K12) OX=83333 GN=talB PE=1 SV=2	1	S	226	QYYKEHGYETVVMGASFRNIGEILELAGCDR	GAS(1)FRNIGEIL	GASFRNIGEIL	270	1	0.0244322	82.069				1	0.0244322	82.069	NaN	NaN	NaN	NaN	NaN	NaN	0	0	0	0	1	1	NaN	NaN
45	P0A8E7	P0A8E7	yajQ S104	yajQ	UPF0234 protein YajQ	sp|P0A8E7|YAJQ_ECOLI UPF0234 protein YajQ OS=Escherichia coli (strain K12) OX=83333 GN=yajQ PE=1 SV=2	1	S	104	GKTWFVEAKLKQGIESATQKKIVKMIKDSKL	QGIES(0.776)AT(0.224)QK	QGIESATQK	282	0.776126	0.0206062	40.154				0.776126	0.0206062	40.154	NaN	0.327457	NaN	1.2548	NaN	6.5721	0	0	622740	3110600	1	0.96252	NaN	NaN	0.084846	0.10753			0	0
46	P0A910	P0A910	ompA S87	ompA	Outer membrane protein A	sp|P0A910|OMPA_ECOLI Outer membrane protein A OS=Escherichia coli (strain K12) OX=83333 GN=ompA PE=1 SV=1	1	S	87	FEMGYDWLGRMPYKGSVENGAYKAQGVQLTA	KGS(1)VENGAY	GSVENGAYK, KGSVENGAY	313	1	0.000992499	84.507				1	0.000992499	84.507	NaN	0.362442	NaN	1.2856	NaN	7.82657	0	0	34836000	32240000	1	0.954624	NaN	NaN	0.29384	0.37388			0.26006	0.331
47	P0A917	P0A917	ompX S76	ompX	Outer membrane protein X	sp|P0A917|OMPX_ECOLI Outer membrane protein X OS=Escherichia coli (strain K12) OX=83333 GN=ompX PE=1 SV=1	1	S	76	GVIGSFTYTEKSRTASSGDYNKNQYYGITAG	SRTAS(0.997)S(0.003)GDYNK	SRTASSGDYNK, TEKSRTASSGDY	316	0.99658	2.03e-118	157.33	0.950729	6.13e-25	111.83	0.99658	2.03e-118	157.33	-0.211632	-2.27432	0.86356	0.20671	7.70089	8.86902	34834000	15388000	423180000	316460000	0.29116	0.0766771	0.058878	0.159989
50	P0A972	P0A972	cspE S34	cspE	Cold shock-like protein CspE	sp|P0A972|CSPE_ECOLI Cold shock-like protein CspE OS=Escherichia coli (strain K12) OX=83333 GN=cspE PE=1 SV=2	1	S	34	FITPEDGSKDVFVHFSAIQTNGFKTLAEGQR	VHFS(1)AIQTNGF	DVFVHFSAIQTNGFK, VHFSAIQTNGF	327	1	1.99e-43	160.52				1	1.99e-43	160.52	NaN	NaN	NaN	NaN	NaN	7.05922	0	0	0	11461000	1	1	NaN	NaN
51	P0A9E0	P0A9E0	araC S292	araC	Arabinose operon regulatory protein	sp|P0A9E0|ARAC_ECOLI Arabinose operon regulatory protein OS=Escherichia coli (strain K12) OX=83333 GN=araC PE=1 SV=1	1	S	292	RAGCEEKVNDVAVKLS_______________	VNDVAVKLS(1)	RAGCEEKVNDVAVKLS, VNDVAVKLS	341	1	3.26e-51	128.68	1	3.26e-51	128.68	1	2.49e-39	125.03	7.58879	5.44616	192.51	43.597	9.91864	10.0295	2445400	8289099776	1721600	10700000256	0.00639583	0.134413	0.053448	0.145979
52	P0A9P6	P0A9P6	deaD S408	deaD	ATP-dependent RNA helicase DeaD	sp|P0A9P6|DEAD_ECOLI ATP-dependent RNA helicase DeaD OS=Escherichia coli (strain K12) OX=83333 GN=deaD PE=1 SV=2	2	S	408	QQLESSDLDQYRALLSKIQPTAEGEELDLET	LS(1)KIQPT(1)AEGEELDL	LSKIQPTAEGEELDL	363	1	0.0221059	49.31				1	0.0221059	49.31	NaN	4.12961	NaN	17.504	NaN	8.72437	0	0	741980	529369984	1	0.261015	NaN	NaN
53	P0A9Q7	P0A9Q7	adhE S764	adhE	Aldehyde-alcohol dehydrogenase;Alcohol dehydrogenase;Acetaldehyde dehydrogenase [acetylating];Pyruvate-formate-lyase deactivase	sp|P0A9Q7|ADHE_ECOLI Bifunctional aldehyde-alcohol dehydrogenase AdhE OS=Escherichia coli (strain K12) OX=83333 GN=adhE PE=1 SV=2	1	S	764	IRYNANDNPTKQTAFSQYDRPQARRRYAEIA	NANDNPTKQTAFS(1)QY	NANDNPTKQTAFSQY	366	1	5.39e-96	188.16	0.999033	0.013022	62.377	1	5.39e-96	188.16	NaN	1.86358	NaN	3.6391	6.64968	8.19596	0	4463500	1121200	155900000	1	0.629723	NaN	NaN
57	P0A9Y6	P0A9Y6	cspC S34	cspC	Cold shock-like protein CspC	sp|P0A9Y6|CSPC_ECOLI Cold shock-like protein CspC OS=Escherichia coli (strain K12) OX=83333 GN=cspC PE=1 SV=2	1	S	34	FITPADGSKDVFVHFSAIQGNGFKTLAEGQN	VHFS(1)AIQGNGF	DVFVHFSAIQGNGFK, VHFSAIQGNGF	380	1	3.07e-62	135.27				1	3.07e-62	135.27	NaN	2.24583	NaN	4.7431	NaN	7.64774	0	0	367050	44069000	1	0.554928	NaN	NaN	0.0068383	0.033941			0.063599	0.28846
58	P0AAC0	P0AAC0	uspE S277	uspE	Universal stress protein E	sp|P0AAC0|USPE_ECOLI Universal stress protein E OS=Escherichia coli (strain K12) OX=83333 GN=uspE PE=1 SV=2	1	S	277	QAGIVVLGTVGRTGISAAFLGNTAEQVIDHL	GTVGRT(0.012)GIS(0.988)AAF	GTVGRTGISAAF, GTVGRTGISAAFL	393	0.987716	0.00467733	97.69				0.987716	0.00467733	97.69	NaN	NaN	NaN	NaN	NaN	7.00432	0	0	0	10100000	1	1	NaN	NaN
59	P0AAC6	P0AAC6	yccA S165	yccA	Modulator of FtsH protease YccA	sp|P0AAC6|YCCA_ECOLI Modulator of FtsH protease YccA OS=Escherichia coli (strain K12) OX=83333 GN=yccA PE=1 SV=1	1	S	165	VANIFLQLPALHLAISAVFILISSGAILFET	AIS(0.917)AVFILIS(0.042)S(0.042)GAIL	AISAVFILISSGAIL	394	0.916693	0.0203813	48.899				0.916693	0.0203813	48.899	NaN	NaN	NaN	NaN	NaN	6.78112	0	0	0	6041100	1	1	NaN	NaN
60	P0AAD6	P0AAD6	sdaC S7	sdaC	Serine transporter	sp|P0AAD6|SDAC_ECOLI Serine transporter SdaC OS=Escherichia coli (strain K12) OX=83333 GN=sdaC PE=1 SV=1	1	S	7	_________METTQTSTIASKDSRSAWRKTD	METTQT(0.034)S(0.799)T(0.165)IAS(0.002)K	METTQTSTIASK	396	0.79858	4.68e-99	151.74	0.568397	1.47e-16	95.417	0.79858	4.68e-99	151.74	NaN	NaN	NaN	NaN	NaN	7.16847	0	0	0	14739000	1	1	NaN	NaN
61	P0AAD8	P0AAD8	tdcC S4	tdcC	Threonine/serine transporter TdcC	sp|P0AAD8|TDCC_ECOLI Threonine/serine transporter TdcC OS=Escherichia coli (strain K12) OX=83333 GN=tdcC PE=1 SV=1	1	S	4	____________MSTSDSIVSSQTKQSSWRK	S(0.011)T(0.029)S(0.918)DS(0.041)IVS(0.001)S(0.001)QT(0.001)K	STSDSIVSSQTK	397	0.917871	0.0239954	45.213				0.917871	0.0239954	45.213	NaN	NaN	NaN	NaN	NaN	NaN	0	0	0	0	1	1	NaN	NaN
62	P0AB71	P0AB71	fbaA S62	fbaA	Fructose-bisphosphate aldolase class 2	sp|P0AB71|ALF_ECOLI Fructose-bisphosphate aldolase class 2 OS=Escherichia coli (strain K12) OX=83333 GN=fbaA PE=1 SV=2	1	S	62	LETAAKVKAPVIVQFSNGGASFIAGKGVKSD	APVIVQFS(0.997)NGGAS(0.003)FIAGK	APVIVQFSNGGASFIAGK	419	0.996675	9.52e-17	115.5				0.996675	9.52e-17	115.5	NaN	NaN	NaN	NaN	NaN	NaN	0	0	0	0	1	1	NaN	NaN
63	P0AB71	P0AB71	fbaA S268	fbaA	Fructose-bisphosphate aldolase class 2	sp|P0AB71|ALF_ECOLI Fructose-bisphosphate aldolase class 2 OS=Escherichia coli (strain K12) OX=83333 GN=fbaA PE=1 SV=2	1	S	268	HNLPHNSLNFVFHGGSGSTAQEIKDSVSYGV	VFHGGS(0.985)GS(0.015)TAQEIKDSVSY	HGGSGSTAQEIKDSVSY, HNLPHNSLNFVFHGGSGSTAQEIK, VFHGGSGSTAQEIKDSVSY	419	0.985182	0	247.99	0.978367	0	247.99	0.985182	2.76e-123	168.75	0.342782	0.664119	1.2682	1.5846	9.29286	9.07892	976680000	986060032	681409984	517870016	0.986519	0.8868	0.770297	0.839565	0	0	0.082925	0.11096	0.0050016	0.0090735
66	P0ABB0	P0ABB0	atpA S9	atpA	ATP synthase subunit alpha	sp|P0ABB0|ATPA_ECOLI ATP synthase subunit alpha OS=Escherichia coli (strain K12) OX=83333 GN=atpA PE=1 SV=1	1	S	9	_______MQLNSTEISELIKQRIAQFNVVSE	MQLNSTEIS(1)ELIK	MQLNSTEISELIK	427	1	0	264.3	0.999359	2.61e-178	185.67	1	0	264.3	3.77315	3.83117	13.672	14.233	8.19027	9.50623	248650	154730000	5591800	3202400000	0.193673	0.298592	0.155647	0.337851	0	0	0.012256	0.17289	0	0
67	P0ABB4	P0ABB4	atpD S256	atpD	ATP synthase subunit beta	sp|P0ABB4|ATPB_ECOLI ATP synthase subunit beta OS=Escherichia coli (strain K12) OX=83333 GN=atpD PE=1 SV=2	1	S	256	FVDNIYRYTLAGTEVSALLGRMPSAVGYQPT	TLAGTEVS(1)ALL	TLAGTEVSALL	428	0.999998	2.48e-43	161.17	0.996609	0.0343566	70.028	0.999998	2.48e-43	161.17	2.34008	2.33625	5.0633	5.0499	8.11728	9.57087	222940	130780000	4494100	3718299904	0.444958	0.53789	0.362887	0.540567	0.0063738	0.034582	0.013716	0.075207	0	0
73	P0ABK5	P0ABK5	cysK S289	cysK	Cysteine synthase A	sp|P0ABK5|CYSK_ECOLI Cysteine synthase A OS=Escherichia coli (strain K12) OX=83333 GN=cysK PE=1 SV=2	1	S	289	SGAAVAAALKLQEDESFTNKNIVVILPSSGE	LQEDES(0.982)FT(0.018)NK	LQEDESFTNK	445	0.981612	0.000308899	63.662	0.981612	0.0386402	54.7	0.958291	0.000308899	63.662	0.534161	0.381616	1.4481	1.3028	7.29237	8.13949	9802600	9802600	24896000	112980000	0.929504	0.950299	0.977169	0.983887	0.78129	0.81812	0.58263	0.66785	0.63144	0.66171
74	P0ABT2	P0ABT2	dps S24	dps	DNA protection during starvation protein	sp|P0ABT2|DPS_ECOLI DNA protection during starvation protein OS=Escherichia coli (strain K12) OX=83333 GN=dps PE=1 SV=2	1	S	24	SKATNLLYTRNDVSDSEKKATVELLNRQVIQ	ATNLLYT(0.023)RNDVS(0.023)DS(0.953)EKK	ATNLLYTRNDVSDSEKK	451	0.953246	6.23e-16	81.356				0.953246	6.23e-16	81.356	NaN	0.222805	NaN	1.167	NaN	7.22711	0	0	1203800	15666000	1	0.98616	NaN	NaN
75	P0AC41	P0AC41	sdhA S107	sdhA	Succinate dehydrogenase flavoprotein subunit	sp|P0AC41|SDHA_ECOLI Succinate dehydrogenase flavoprotein subunit OS=Escherichia coli (strain K12) OX=83333 GN=sdhA PE=1 SV=1	1	S	107	GPEAILELEHMGLPFSRLDDGRIYQRPFGGQ	ELEHMGLPFS(0.994)RLDDGRIY(0.006)	ELEHMGLPFSRLDDGRIY	466	0.993686	0.0313046	42.338				0.993686	0.0313046	42.338	NaN	-0.908063	NaN	0.5329	NaN	8.60774	0	0	373400000	31864000	1	0.436945	NaN	NaN
76	P0ACF4	P0ACF4	hupB S17	hupB	DNA-binding protein HU-beta	sp|P0ACF4|DBHB_ECOLI DNA-binding protein HU-beta OS=Escherichia coli (strain K12) OX=83333 GN=hupB PE=1 SV=1	1	S	17	NKSQLIDKIAAGADISKAAAGRALDAIIASV	IAAGADIS(1)K	IAAGADISK	484	1	0.0145555	41.689	1	0.0156974	41.399	1	0.0145555	41.689	NaN	3.11495	NaN	8.6635	6.25921	7.4127	0	1816400	421070	25443000	1	0.402828	NaN	NaN	0.0081785	0.062822			0.014341	0.10678
77	P0ACK8	P0ACK8	fucR S203	fucR	L-fucose operon activator	sp|P0ACK8|FUCR_ECOLI L-fucose operon activator OS=Escherichia coli (strain K12) OX=83333 GN=fucR PE=4 SV=1	1	S	203	INADYKSMLLKRAAQSLLLIDKSKFNRSGEA	KS(0.027)MLLKRAAQS(0.973)LL	KSMLLKRAAQSLL	490	0.972607	0.0321129	58.071	0.961973	0.0347488	56.599	0.972607	0.0321129	58.071	NaN	NaN	NaN	NaN	6.93012	7.37179	8513800	0	23539000	0	1	1	NaN	NaN
81	P0ADN2	P0ADN2	yifE S95	yifE	UPF0438 protein YifE	sp|P0ADN2|YIFE_ECOLI UPF0438 protein YifE OS=Escherichia coli (strain K12) OX=83333 GN=yifE PE=1 SV=2	1	S	95	KYMTRIKRPKRFHTLSGGKPQVEGAEDYTDS	HT(0.001)LS(0.999)GGKPQVEGAEDYTDSDD	HTLSGGKPQVEGAEDYTDSDD	519	0.998608	7.45e-70	176.46				0.998608	7.45e-70	176.46	NaN	NaN	NaN	NaN	NaN	7.51987	0	0	0	33103000	1	1	NaN	NaN
82	P0ADP7	P0ADP7	ubiJ S30	ubiJ	Ubiquinone biosynthesis protein UbiJ	sp|P0ADP7|UBIJ_ECOLI Ubiquinone biosynthesis accessory factor UbiJ OS=Escherichia coli (strain K12) OX=83333 GN=ubiJ PE=1 SV=1	1	S	30	LNTFLYRSPALKTARSRLLGKVLRVEVKGFS	RS(0.037)PALKT(0.166)ARS(0.797)RLL	RSPALKTARSRLL	521	0.796743	0.0410882	48.177				0.796743	0.0410882	48.177	NaN	NaN	NaN	NaN	NaN	7.10971	0	0	12874000	0	1	1	NaN	NaN
83	P0ADR0	P0ADR0	yqaA S35	yqaA	Inner membrane protein YqaA	sp|P0ADR0|YQAA_ECOLI Inner membrane protein YqaA OS=Escherichia coli (strain K12) OX=83333 GN=yqaA PE=1 SV=1	2	S	35	LLPGNSEVVLVAMLLSGISHPWVLVLTATMG	LS(1)GIS(1)HPWVLVLTATM	LSGISHPWVLVLTATM	522	0.999885	0.0291074	52.79				0.999885	0.0291074	52.79	NaN	0.00230651	NaN	1.0016	NaN	7.51421	0	0	4513800	28161000	1	0.907857	NaN	NaN
84	P0ADR0	P0ADR0	yqaA S38	yqaA	Inner membrane protein YqaA	sp|P0ADR0|YQAA_ECOLI Inner membrane protein YqaA OS=Escherichia coli (strain K12) OX=83333 GN=yqaA PE=1 SV=1	2	S	38	GNSEVVLVAMLLSGISHPWVLVLTATMGNSL	LS(1)GIS(1)HPWVLVLTATM	LSGISHPWVLVLTATM	522	0.999892	0.0291074	52.79				0.999892	0.0291074	52.79	NaN	0.00230651	NaN	1.0016	NaN	7.51421	0	0	4513800	28161000	1	0.907857	NaN	NaN
85	P0ADR8	P0ADR8	ygdH S352	ygdH	LOG family protein YgdH	sp|P0ADR8|PPNN_ECOLI Pyrimidine/purine nucleotide 5'-monophosphate nucleosidase OS=Escherichia coli (strain K12) OX=83333 GN=ppnN PE=1 SV=1	1	S	352	KENRRDTGDAYSFNWSMRIAPDLQMPFEPSH	NWS(1)MRIAPDLQM	NWSMRIAPDLQM	524	1	0.00665295	65.347	1	0.00665295	65.347				NaN	NaN	NaN	NaN	NaN	NaN	0	0	0	0	1	1	NaN	NaN
88	P0AEC8	P0AEC8	dcuS S218	dcuS	Sensor histidine kinase DcuS	sp|P0AEC8|DCUS_ECOLI Sensor histidine kinase DcuS OS=Escherichia coli (strain K12) OX=83333 GN=dcuS PE=1 SV=1	2	S	218	KVLKKILFGLEPYEISTLFEQRQAMLQSIKE	EPY(1)EIS(1)TL	EPYEISTL	557	0.999765	0.045754	42.599				0.999765	0.045754	42.599	NaN	NaN	NaN	NaN	NaN	6.50776	0	0	0	3219300	1	1	NaN	NaN
89	P0AED5	P0AED5	uvrY S136	uvrY	Response regulator UvrY	sp|P0AED5|UVRY_ECOLI Response regulator UvrY OS=Escherichia coli (strain K12) OX=83333 GN=uvrY PE=1 SV=1	1	S	136	GQRYIASDIAQQMALSQIEPEKTESPFASLS	ALS(1)QIEPEKTESPF	ALSQIEPEKTESPF	559	0.999996	0.00777812	77.068				0.999996	0.00777812	77.068	NaN	2.26975	NaN	4.8224	NaN	8.07461	0	0	872700	117870000	1	0.550395	NaN	NaN
90	P0AEK4	P0AEK4	fabI S57	fabI	Enoyl-[acyl-carrier-protein] reductase [NADH] FabI	sp|P0AEK4|FABI_ECOLI Enoyl-[acyl-carrier-protein] reductase [NADH] FabI OS=Escherichia coli (strain K12) OX=83333 GN=fabI PE=1 SV=2	1	S	57	DKLKGRVEEFAAQLGSDIVLQCDVAEDASID	AAQLGS(1)DIVL	AAQLGSDIVL	570	1	0.043627	66.073	1	0.043627	66.073				NaN	NaN	NaN	NaN	7.31494	NaN	0	20651000	0	0	1	1	NaN	NaN
91	P0AEP1	P0AEP1	galP S99	galP	Galactose-proton symporter	sp|P0AEP1|GALP_ECOLI Galactose-proton symporter OS=Escherichia coli (strain K12) OX=83333 GN=galP PE=1 SV=1	1	S	99	SLMIGAILFVAGSLFSAAAPNVEVLILSRVL	S(1)AAAPNVEVLIL	SAAAPNVEVLIL	575	1	0.00851616	87.667				1	0.00851616	87.667	NaN	NaN	NaN	NaN	NaN	7.52297	0	0	33340000	0	1	1	NaN	NaN
93	P0AES0	P0AES0	gss S337	gss	Bifunctional glutathionylspermidine synthetase/amidase;Glutathionylspermidine amidase;Glutathionylspermidine synthetase	sp|P0AES0|GSP_ECOLI Bifunctional glutathionylspermidine synthetase/amidase OS=Escherichia coli (strain K12) OX=83333 GN=gss PE=1 SV=1	1	S	337	DERGLKVYEYNADSASCHTEAGLILERWAEQ	EYNADSAS(1)CHTEAGL	EYNADSASCHTEAGL, NADSASCHTEAGL	580	0.999915	0	379.19	0.988297	0	244.57	0.999915	0	379.19	0.815001	0.153805	1.7593	1.1125	8.56189	9.10248	153720000	210940000	297260000	968880000	0.846569	0.9955	0.693288	0.7848
94	P0AES0	P0AES0	gss S212	gss	Bifunctional glutathionylspermidine synthetase/amidase;Glutathionylspermidine amidase;Glutathionylspermidine synthetase	sp|P0AES0|GSP_ECOLI Bifunctional glutathionylspermidine synthetase/amidase OS=Escherichia coli (strain K12) OX=83333 GN=gss PE=1 SV=1	1	S	212	YSLPQPEIAGELLKISGARLENKGQFDGKWL	IS(1)GARLENK	ISGARLENK	580	1	0.029459	44.847	1	0.029459	44.847				NaN	NaN	NaN	NaN	6.97436	NaN	0	9426800	0	0	1	1	NaN	NaN
101	P0AFH8	P0AFH8	osmY S193	osmY	Osmotically-inducible protein Y	sp|P0AFH8|OSMY_ECOLI Osmotically-inducible protein Y OS=Escherichia coli (strain K12) OX=83333 GN=osmY PE=1 SV=1	2	S	193	SDRAESIAKAVDGVKSVKNDLKTK_______	S(1)VKNDLKT(1)K	SVKNDLKTK	620	1	0.000678148	46.426				1	0.000678148	46.426	NaN	-1.01683	NaN	0.4942	NaN	7.68187	0	0	24035000	24035000	1	0.39177	NaN	NaN
105	P0AFY6	P0AFY6	sbmA S406	sbmA	Peptide antibiotic transporter SbmA	sp|P0AFY6|SBMA_ECOLI Peptide antibiotic transporter SbmA OS=Escherichia coli (strain K12) OX=83333 GN=sbmA PE=1 SV=1	1	S	406	HELDGDKIQEVTHTLS_______________	IQEVTHT(0.002)LS(0.998)	IQEVTHTLS	640	0.998322	6.11e-15	103.26	0.849661	0.00901572	48.091	0.998322	6.11e-15	103.26	NaN	NaN	NaN	NaN	6.06281	6.99278	0	1155600	0	9835100	1	1	NaN	NaN
106	P0AFY8	P0AFY8	seqA S36	seqA	Negative modulator of initiation of replication	sp|P0AFY8|SEQA_ECOLI Negative modulator of initiation of replication OS=Escherichia coli (strain K12) OX=83333 GN=seqA PE=1 SV=1	1	S	36	IGESASDILRRMLKFSAASQPAAPVTKEVRV	FS(1)AASQPAAPVTK	FSAASQPAAPVTK	641	1	2.62e-119	166.64	0.999999	7.76e-117	162.41	1	2.62e-119	166.64	NaN	5.19838	NaN	36.717	7.4754	8.17257	0	29881000	369760	148420000	1	0.153656	NaN	NaN	0.0022693	0.099546			0	0
107	P0AG67	P0AG67	rpsA S543	rpsA	30S ribosomal protein S1	sp|P0AG67|RS1_ECOLI Small ribosomal subunit protein bS1 OS=Escherichia coli (strain K12) OX=83333 GN=rpsA PE=1 SV=1	1	S	543	KDAIATVNKQEDANFSNNAMAEAFKAAKGE_	QEDANFS(1)NNAMAEAFK	DAIATVNKQEDANFSNNAMAEAFK, QEDANFSNNAMAEAFK	657	1	0	366.05	1	0	298.84	1	0	366.05	2.4917	3.88088	5.6244	14.732	9.10648	9.85095	4249400	1273600000	21689000	7073200128	0.411902	0.292094	0.122105	0.272989	0.0054488	0.10134	0.03508	0.21508	0	0
109	P0C0L7	P0C0L7	proP S454	proP	Proline/betaine transporter	sp|P0C0L7|PROP_ECOLI Proline/betaine transporter OS=Escherichia coli (strain K12) OX=83333 GN=proP PE=1 SV=1	1	S	454	KETANRPLKGATPAASDIQEAKEILVEHYDN	GATPAAS(1)DIQEAK	GATPAASDIQEAK	684	1	9.01e-37	118.52	0.999992	0.000451244	96.464	1	9.01e-37	118.52	NaN	2.41124	NaN	5.3193	NaN	7.43847	0	0	253650	27192000	1	0.523965	NaN	NaN	0	0			0	0
110	P0CG19	P0CG19	rph S27	rph	Inactive ribonuclease PH	sp|P0CG19|RNPH_ECOLI Truncated inactive ribonuclease PH OS=Escherichia coli (strain K12) OX=83333 GN=rph PE=1 SV=1	3	S	27	RPVTLTRNYTKHAEGSVLVEFGDTKVLCTAS	T(0.44)RNY(0.623)T(0.958)KHAEGS(0.979)VLVEF	TRNYTKHAEGSVLVEF	695	0.979161	0.00918774	52.254				0.979161	0.00918774	52.254	NaN	5.33045	NaN	40.237	NaN	9.35445	0	0	6265600	2255500032	1	0.143154	NaN	NaN
111	P0DMC7	P0DMC7	rcsB S142	rcsB	Transcriptional regulatory protein RcsB	sp|P0DMC7|RCSB_ECOLI Transcriptional regulatory protein RcsB OS=Escherichia coli (strain K12) OX=83333 GN=rcsB PE=1 SV=1	1	S	142	KKFTPESVSRLLEKISAGGYGDKRLSPKESE	IS(1)AGGYGDK	ISAGGYGDK	697	0.999945	0.000528027	66.267	0.999945	0.000708526	65.305	0.999929	0.000528027	66.267	2.68109	2.27098	6.4134	4.8265	7.61272	8.45483	390800	40603000	1380500	283609984	0.372726	0.550163	0.329697	0.513546	0	0	0	0	0.066331	0.27419
112	P12998	P12998	bioF S100	bioF	8-amino-7-oxononanoate synthase	sp|P12998|BIOF_ECOLI 8-amino-7-oxononanoate synthase OS=Escherichia coli (strain K12) OX=83333 GN=bioF PE=1 SV=1	3	S	100	VHQALEEELAEWLGYSRALLFISGFAANQAV	GY(1)S(1)RALLFIS(1)GF	GYSRALLFISGF	710	1	0.0332606	45.161				1	0.0332606	45.161	NaN	NaN	NaN	NaN	NaN	7.16584	0	0	0	14650000	1	1	NaN	NaN
113	P12998	P12998	bioF S107	bioF	8-amino-7-oxononanoate synthase	sp|P12998|BIOF_ECOLI 8-amino-7-oxononanoate synthase OS=Escherichia coli (strain K12) OX=83333 GN=bioF PE=1 SV=1	3	S	107	ELAEWLGYSRALLFISGFAANQAVIAAMMAK	GY(1)S(1)RALLFIS(1)GF	GYSRALLFISGF	710	1	0.0332606	45.161				1	0.0332606	45.161	NaN	NaN	NaN	NaN	NaN	7.16584	0	0	0	14650000	1	1	NaN	NaN
114	P13035	P13035	glpD S498	glpD	Aerobic glycerol-3-phosphate dehydrogenase	sp|P13035|GLPD_ECOLI Aerobic glycerol-3-phosphate dehydrogenase OS=Escherichia coli (strain K12) OX=83333 GN=glpD PE=1 SV=3	1	S	498	SRVSQWLVEYTQQRLSLAS____________	TQQRLS(0.98)LAS(0.02)	TQQRLSLAS	714	0.979952	0.0300116	83.081	0.941343	0.119164	55.353	0.979952	0.0300116	83.081	NaN	NaN	NaN	NaN	NaN	6.65148	0	0	0	4482100	1	1	NaN	NaN
115	P15078	P15078	cstA S4	cstA	Carbon starvation protein A	sp|P15078|CSTA_ECOLI Peptide transporter CstA OS=Escherichia coli (strain K12) OX=83333 GN=cstA PE=1 SV=3	3	S	4	____________MNKSGKYLVWTVLSVMGAF	NKS(0.965)GKY(0.893)LVWT(0.571)VLS(0.571)VMGAF	NKSGKYLVWTVLSVMGAF	724	0.964819	0.000973232	46.89	0.899676	0.00207291	40.857	0.964819	0.000973232	46.89	0.297602	0.0926134	1.2291	1.0663	9.21307	10.0692	816659968	816659968	5864200192	5864200192	1	0.960034	0.991078	0.99293
116	P15078	P15078	cstA S14	cstA	Carbon starvation protein A	sp|P15078|CSTA_ECOLI Peptide transporter CstA OS=Escherichia coli (strain K12) OX=83333 GN=cstA PE=1 SV=3	3	S	14	__MNKSGKYLVWTVLSVMGAFALGYIALNRG	NKS(0.909)GKY(0.797)LVWT(0.426)VLS(0.868)VMGAF	NKSGKYLVWTVLSVMGAF	724	0.86839	0.000973232	46.89	0.605411	0.00207291	40.857	0.86839	0.000973232	46.89	0.297602	0.0797024	1.2291	1.0568	9.21307	10.0692	816659968	816659968	5864200192	5864200192	1	0.952558	0.991078	0.99293
119	P19769	P19769	insK S156	insK	Putative transposase InsK for insertion sequence element IS150	sp|P19769|INSK_ECOLI Putative transposase InsK for insertion sequence element IS150 OS=Escherichia coli (strain K12) OX=83333 GN=insK PE=2 SV=2	1	S	156	LSPVIDLFNNEVISYSLSERPVMNMVENMLD	S(0.916)LS(0.084)ERPVMNMVENMLDQAF	SLSERPVMNMVENMLDQAF	746	0.916498	0.0394386	51.606	0.916498	0.0394386	51.606				NaN	NaN	NaN	NaN	7.55789	NaN	0	36132000	0	0	1	1	NaN	NaN
123	P22259	P22259	pckA S250	pckA	Phosphoenolpyruvate carboxykinase [ATP]	sp|P22259|PCKA_ECOLI Phosphoenolpyruvate carboxykinase (ATP) OS=Escherichia coli (strain K12) OX=83333 GN=pckA PE=1 SV=2	1	S	250	ANVGEKGDVAVFFGLSGTGKTTLSTDPKRRL	GLS(1)GTGKTTL	GDVAVFFGLSGTGK, GLSGTGKTTL	764	0.999879	2.22e-75	140.84	0.992058	0.0450354	64.82	0.999879	2.22e-75	140.84	0.864493	0.77543	1.8207	1.7117	7.60634	8.43009	2461300	37935000	69501000	199710000	0.832102	0.861956	0.899358	0.931308	0.11796	0.22945			0.10447	0.20618
126	P24181	P24181	acrF S743	acrF	Multidrug export protein AcrF	sp|P24181|ACRF_ECOLI Multidrug export protein AcrF OS=Escherichia coli (strain K12) OX=83333 GN=acrF PE=1 SV=2	2	S	743	LEVDQEKAQALGVSLSDINQTISTALGGTYV	S(0.997)DINQT(0.544)IS(0.38)T(0.078)ALGGTY	SDINQTISTALGGTY	786	0.997433	0.0143243	57.414				0.997433	0.0143243	57.414	NaN	NaN	NaN	NaN	NaN	7.10958	0	0	12870000	0	1	1	NaN	NaN
136	P30843	P30843	basR S167	basR	Transcriptional regulatory protein BasR	sp|P30843|BASR_ECOLI Transcriptional regulatory protein BasR OS=Escherichia coli (strain K12) OX=83333 GN=basR PE=1 SV=3	1	S	167	PKEYALLSRLMLKAGSPVHREILYNDIYNWD	MLKAGS(1)PVHREIL	MLKAGSPVHREIL	844	1	0.00537079	60.563	1	0.00537079	60.563				-0.201095	NaN	0.86989	NaN	9.08627	NaN	609880000	609880000	0	0	0.301257	1	NaN	NaN
138	P31120	P31120	glmM S102	glmM	Phosphoglucosamine mutase	sp|P31120|GLMM_ECOLI Phosphoglucosamine mutase OS=Escherichia coli (strain K12) OX=83333 GN=glmM PE=1 SV=3	1	S	102	LTRTFRAEAGIVISASHNPFYDNGIKFFSID	RAEAGIVIS(0.177)AS(0.823)HNPF	RAEAGIVISASHNPF	853	0.822862	0.00177961	58.49	0.822862	0.00177961	58.49				0.852798	NaN	1.806	NaN	7.13069	NaN	6755500	6755500	0	0	0.835516	1	NaN	NaN
139	P31135	P31135	potH S267	potH	Putrescine transport system permease protein PotH	sp|P31135|POTH_ECOLI Putrescine transport system permease protein PotH OS=Escherichia coli (strain K12) OX=83333 GN=potH PE=1 SV=1	1	S	267	AVGEFVIPELLGGPDSIMIGRVLWQEFFNNR	GGPDS(1)IMIGRVLWQEF	GGPDSIMIGRVLWQEF	855	1	0.0233044	49.5	1	0.0233044	49.5	1	0.0233044	49.5	-0.130587	-0.150769	0.91346	0.90077	8.4807	8.78075	151240000	151240000	301800000	301800000	0.374764	0.82043	0.975885	0.981848
140	P31456	P31456	cbrA S256	cbrA	Protein CbrA	sp|P31456|CBRA_ECOLI Protein CbrA OS=Escherichia coli (strain K12) OX=83333 GN=cbrA PE=2 SV=2	1	S	256	FGKTVKSEKCTVLFPSRWQDFVCGKDNAFLI	PS(1)RWQDFVCGKDNAFLIGEAAGF	PSRWQDFVCGKDNAFLIGEAAGF	858	1	0.0295317	43.164	1	0.0295317	43.164	1	0.0295317	43.164	NaN	NaN	NaN	NaN	8.83713	9.29598	687280000	0	1976899968	0	1	1	NaN	NaN
141	P31463	P31463	yidZ S116	yidZ	HTH-type transcriptional regulator YidZ	sp|P31463|YIDZ_ECOLI HTH-type transcriptional regulator YidZ OS=Escherichia coli (strain K12) OX=83333 GN=yidZ PE=1 SV=1	1	S	116	LAAESPLMMIMLNALSKQIYQRYPQATIKLR	MMIMLNALS(1)KQIY	MMIMLNALSKQIY	859	0.999989	0.0290531	64.297				0.999989	0.0290531	64.297	NaN	-1.31133	NaN	0.40295	NaN	8.35408	0	0	31508000	194480000	1	0.284423	NaN	NaN
142	P31466	P31466	adeP S425	adeP	Adenine permease AdeP	sp|P31466|ADEP_ECOLI Adenine permease AdeP OS=Escherichia coli (strain K12) OX=83333 GN=adeP PE=1 SV=2	1	S	425	SYCVMKIGTGRLRDLSPCVIIVALLFILKIV	RDLS(1)PCVIIVALL	RDLSPCVIIVALL	860	1	0.0257092	55.173	1	0.0410882	48.177	1	0.0257092	55.173	NaN	NaN	NaN	NaN	7.65146	7.39189	0	44819000	0	24654000	1	1	NaN	NaN
143	P31808	P31808	yciK S251	yciK	Uncharacterized oxidoreductase YciK	sp|P31808|YCIK_ECOLI Uncharacterized oxidoreductase YciK OS=Escherichia coli (strain K12) OX=83333 GN=yciK PE=1 SV=3	1	S	251	TGMTFDAQPGRKPGISQ______________	DAQPGRKPGIS(1)Q	DAQPGRKPGISQ	868	1	0.0122918	78.069				1	0.0122918	78.069	NaN	NaN	NaN	NaN	NaN	7.59252	0	0	0	39131000	1	1	NaN	NaN
144	P32053	P32053	intA S407	intA	Prophage CP4-57 integrase	sp|P32053|INTA_ECOLI Prophage integrase IntA OS=Escherichia coli (strain K12) OX=83333 GN=intA PE=1 SV=2	1	S	407	LVKAADSGSIVLTHLSKIRLVG_________	AADSGSIVLT(0.006)HLS(0.994)K	AADSGSIVLTHLSK	871	0.993969	3.83e-103	153.72	0.975098	3.85e-22	90.714	0.993969	3.83e-103	153.72	4.82441	5.06721	28.333	33.526	8.27205	8.94643	320040	186770000	1138600	882809984	0.0904667	0.164656	0.142591	0.311762
145	P32131	P32131	hemN S454	hemN	Oxygen-independent coproporphyrinogen-III oxidase	sp|P32131|HEMN_ECOLI Oxygen-independent coproporphyrinogen III oxidase OS=Escherichia coli (strain K12) OX=83333 GN=hemN PE=1 SV=4	1	S	454	CFDTYLRQKARMQQFSRVI____________	ARMQQFS(1)RVI	ARMQQFSRVI	872	1	4.8e-16	102.97	1	1.91e-09	92.295	1	4.8e-16	102.97	1.31782	2.75992	2.4929	6.7736	8.29166	9.41911	601840	195130000	4367500	2620499968	0.7028	0.461721	0.105963	0.244199
146	P32152	P32152	frvR S296	frvR	Putative frv operon regulatory protein;Putative phosphotransferase EIIA component	sp|P32152|FRVR_ECOLI Putative frv operon regulatory protein OS=Escherichia coli (strain K12) OX=83333 GN=frvR PE=3 SV=1	2	S	296	LRCLAAPVWIAEHRQSSMNNLKAAWPAAFDM	IAEHRQS(1)S(1)MNNLKAAWPAAF	IAEHRQSSMNNLKAAWPAAF	873	1	0.0158986	40.179	1	0.0158986	40.179				-4.5416	NaN	0.042938	NaN	7.9369	NaN	86324000	153220	0	0	1.11277e-23	1	NaN	NaN
147	P32152	P32152	frvR S297	frvR	Putative frv operon regulatory protein;Putative phosphotransferase EIIA component	sp|P32152|FRVR_ECOLI Putative frv operon regulatory protein OS=Escherichia coli (strain K12) OX=83333 GN=frvR PE=3 SV=1	2	S	297	RCLAAPVWIAEHRQSSMNNLKAAWPAAFDMS	IAEHRQS(1)S(1)MNNLKAAWPAAF	IAEHRQSSMNNLKAAWPAAF	873	1	0.0158986	40.179	1	0.0158986	40.179				-4.5416	NaN	0.042938	NaN	7.9369	NaN	86324000	153220	0	0	1.11277e-23	1	NaN	NaN
148	P33341	P33341	yehB S9	yehB	Outer membrane usher protein YehB	sp|P33341|YEHB_ECOLI Outer membrane usher protein YehB OS=Escherichia coli (strain K12) OX=83333 GN=yehB PE=2 SV=1	1	S	9	_______MLRMTPLASAIVALLLGIEAYAAE	LRMT(0.149)PLAS(0.851)AIVALL	LRMTPLASAIVALL	883	0.850683	0.0494382	45.14	0.850683	0.0494382	45.14				5.78508	NaN	55.142	NaN	9.60871	NaN	7653000	4054099968	0	0	0.040149	1	NaN	NaN
149	P33358	P33358	mlrA S186	mlrA	HTH-type transcriptional regulator MlrA	sp|P33358|MLRA_ECOLI HTH-type transcriptional regulator MlrA OS=Escherichia coli (strain K12) OX=83333 GN=mlrA PE=1 SV=1	1	S	186	NIQDTTRLWLEGWIASQQGWRIDVLAHSLNQ	WLEGWIAS(1)QQGWRIDVL	WLEGWIASQQGWRIDVL	884	1	0.0514826	48.741				1	0.0514826	48.741	NaN	NaN	NaN	NaN	NaN	6.50701	0	0	3213700	0	1	1	NaN	NaN
150	P36938	P36938	pgm S146	pgm	Phosphoglucomutase	sp|P36938|PGM_ECOLI Phosphoglucomutase OS=Escherichia coli (strain K12) OX=83333 GN=pgm PE=1 SV=1	1	S	146	NKKGGPLADGIVITPSHNPPEDGGIKYNPPN	GGPLADGIVITPS(1)HNPPEDGGIK	GGPLADGIVITPSHNPPEDGGIK, KGGPLADGIVITPSHNPPEDGGIK	898	0.999984	0	354.95	0.999984	0	318.74	0.99994	0	354.95	0.111833	0.432959	1.0806	1.35	10.5599	10.8865	18300000256	17999998976	37299998720	39700000768	0.700179	0.938723	0.808905	0.864278
151	P37689	P37689	gpmI S64	gpmI	2,3-bisphosphoglycerate-independent phosphoglycerate mutase	sp|P37689|GPMI_ECOLI 2,3-bisphosphoglycerate-independent phosphoglycerate mutase OS=Escherichia coli (strain K12) OX=83333 GN=gpmI PE=1 SV=1	1	S	64	ASGLEVGLPDRQMGNSEVGHVNLGAGRIVYQ	EVGLPDRQMGNS(1)EVGHVNL	EVGLPDRQMGNSEVGHVNL	916	1	0.00625074	64.295				1	0.00625074	64.295	NaN	NaN	NaN	NaN	NaN	6.57159	0	0	3729000	0	1	1	NaN	NaN
152	P37689	P37689	gpmI S4	gpmI	2,3-bisphosphoglycerate-independent phosphoglycerate mutase	sp|P37689|GPMI_ECOLI 2,3-bisphosphoglycerate-independent phosphoglycerate mutase OS=Escherichia coli (strain K12) OX=83333 GN=gpmI PE=1 SV=1	1	S	4	____________MLVSKKPMVLVILDGYGYR	MLVS(1)KKPMVLVIL	MLVSKKPMVLVIL	916	1	0.0270273	51.695				1	0.0270273	51.695	NaN	NaN	NaN	NaN	NaN	NaN	0	0	0	0	1	1	NaN	NaN
153	P37689	P37689	gpmI S332	gpmI	2,3-bisphosphoglycerate-independent phosphoglycerate mutase	sp|P37689|GPMI_ECOLI 2,3-bisphosphoglycerate-independent phosphoglycerate mutase OS=Escherichia coli (strain K12) OX=83333 GN=gpmI PE=1 SV=1	1	S	332	FGEWMAKNDKTQLRISETEKYAHVTFFFNGG	T(0.025)QLRIS(0.97)ET(0.005)EK	TQLRISETEK	916	0.969542	0.00534312	46.069				0.969542	0.00534312	46.069	NaN	NaN	NaN	NaN	NaN	6.32393	0	0	0	2108300	1	1	NaN	NaN
158	P37746	P37746	rfbX S342	rfbX	Putative O-antigen transporter	sp|P37746|RFBX_ECOLI Putative O-antigen transporter OS=Escherichia coli (strain K12) OX=83333 GN=rfbX PE=1 SV=4	2	S	342	AVIVLMIISPLPFLISLSNVYGIQVMLTHNY	LIS(1)LS(0.553)NVY(0.447)GIQVML	LISLSNVYGIQVML	920	0.999979	0.0226421	44.203				0.999979	0.0226421	44.203	NaN	NaN	NaN	NaN	NaN	7.10548	0	0	12749000	0	1	1	NaN	NaN
160	P38055	P38055	ydjE S40	ydjE	Inner membrane metabolite transport protein YdjE	sp|P38055|YDJE_ECOLI Inner membrane metabolite transport protein YdjE OS=Escherichia coli (strain K12) OX=83333 GN=ydjE PE=1 SV=2	3	S	40	GIISFSLLLTGFLSYSGNVVLAKLVSNGWSN	S(1)GNVVLAKLVS(1)NGWS(1)NNFLNAAF	SGNVVLAKLVSNGWSNNFLNAAF	931	1	1.36e-09	66.874	1	1.36e-09	66.874	1	1.66e-09	65.784	0.102725	0.234379	1.0738	1.1764	9.92581	10.3054	4214799872	4214799872	10099999744	10099999744	0.686244	0.983545	0.920906	0.942327
161	P38055	P38055	ydjE S50	ydjE	Inner membrane metabolite transport protein YdjE	sp|P38055|YDJE_ECOLI Inner membrane metabolite transport protein YdjE OS=Escherichia coli (strain K12) OX=83333 GN=ydjE PE=1 SV=2	3	S	50	GFLSYSGNVVLAKLVSNGWSNNFLNAAFTSA	S(1)GNVVLAKLVS(1)NGWS(1)NNFLNAAF	SGNVVLAKLVSNGWSNNFLNAAF	931	1	1.36e-09	66.874	1	1.36e-09	66.874	1	1.66e-09	65.784	0.102725	0.234379	1.0738	1.1764	9.92581	10.3054	4214799872	4214799872	10099999744	10099999744	0.686244	0.983545	0.920906	0.942327
162	P38055	P38055	ydjE S54	ydjE	Inner membrane metabolite transport protein YdjE	sp|P38055|YDJE_ECOLI Inner membrane metabolite transport protein YdjE OS=Escherichia coli (strain K12) OX=83333 GN=ydjE PE=1 SV=2	3	S	54	YSGNVVLAKLVSNGWSNNFLNAAFTSALMFG	S(1)GNVVLAKLVS(1)NGWS(1)NNFLNAAF	SGNVVLAKLVSNGWSNNFLNAAF	931	1	1.36e-09	66.874	1	1.36e-09	66.874	1	1.66e-09	65.784	0.102725	0.234379	1.0738	1.1764	9.92581	10.3054	4214799872	4214799872	10099999744	10099999744	0.686244	0.983545	0.920906	0.942327
163	P39267	P39267	yjcZ S274	yjcZ	Uncharacterized protein YjcZ	sp|P39267|YJCZ_ECOLI Uncharacterized protein YjcZ OS=Escherichia coli (strain K12) OX=83333 GN=yjcZ PE=4 SV=2	2	S	274	TQRWQTVALGMPRLCSAQRLAGAMLEEIFSV	QT(1)VALGMPRLCS(1)AQRLAGAM	QTVALGMPRLCSAQRLAGAM	945	1	0.0306527	47.915	1	0.0306527	47.915	1	0.0306527	47.915	NaN	NaN	NaN	NaN	8.16788	8.60609	0	147190000	0	403729984	1	1	NaN	NaN
164	P39283	P39283	yjeN S50	yjeN	Uncharacterized protein YjeN	sp|P39283|YJEN_ECOLI Uncharacterized protein YjeN OS=Escherichia coli (strain K12) OX=83333 GN=yjeN PE=4 SV=1	2	S	50	FVDACHTRKVAMVVGSTINTLKDRDGKRWGN	VVGS(1)T(1)INTL	VVGSTINTL	946	0.999999	0.0388755	67.897				0.999999	0.0388755	67.897	NaN	-5.51959	NaN	0.021799	NaN	7.82109	0	0	66160000	75510	1	3.64613e-05	NaN	NaN
165	P39396	P39396	yjiY S713	yjiY	Inner membrane protein YjiY	sp|P39396|BTST_ECOLI Pyruvate/proton symporter BtsT OS=Escherichia coli (strain K12) OX=83333 GN=btsT PE=1 SV=2	1	S	713	KETPYVPIPEGGVKISSHH____________	ETPYVPIPEGGVKIS(0.878)S(0.122)HH	ETPYVPIPEGGVKISSHH, VPIPEGGVKISSHH	952	0.877675	4.18e-103	150.09	0.852731	0.000381018	108.18	0.877675	4.18e-103	150.09	4.2177	4.34922	18.606	20.382	9.4034	9.88813	4108600	2527500032	22133000	7706899968	0.142637	0.235542	0.153643	0.332749
172	P46889	P46889	ftsK S574	ftsK	DNA translocase FtsK	sp|P46889|FTSK_ECOLI DNA translocase FtsK OS=Escherichia coli (strain K12) OX=83333 GN=ftsK PE=1 SV=2	1	S	574	TLATGAAATVAAPVFSLANSGGPRPQVKEGI	ATLATGAAAT(0.033)VAAPVFS(0.82)LANS(0.147)GGPRPQVK	ATLATGAAATVAAPVFSLANSGGPRPQVK	981	0.820108	5.34e-14	98.883				0.820108	5.34e-14	98.883	NaN	NaN	NaN	NaN	NaN	NaN	0	0	0	0	1	1	NaN	NaN
173	P52123	P52123	yfjH S30	yfjH	Uncharacterized protein YfjH	sp|P52123|YFJH_ECOLI Uncharacterized protein YfjH OS=Escherichia coli (strain K12) OX=83333 GN=yfjH PE=4 SV=1	2	S	30	IFTTSNTLIYGGFMISLNDFYEQICRKRRDL	IY(1)GGFMIS(1)LNDF	IYGGFMISLNDF	985	1	0.00473926	48.283				1	0.00473926	48.283	NaN	-1.83146	NaN	0.28098	NaN	9.38739	0	0	1220000000	1220000000	1	0.147492	NaN	NaN
176	P60472	P60472	ispU S4	ispU	Ditrans,polycis-undecaprenyl-diphosphate synthase ((2E,6E)-farnesyl-diphosphate specific)	sp|P60472|UPPS_ECOLI Ditrans,polycis-undecaprenyl-diphosphate synthase ((2E,6E)-farnesyl-diphosphate specific) OS=Escherichia coli (strain K12) OX=83333 GN=ispU PE=1 SV=1	1	S	4	____________MMLSATQPLSEKLPAHGCR	MMLS(1)ATQPLSEK	MLSATQPLSEK, MMLSATQPLSEK	997	0.999953	0	225.23	0.999934	1.81e-57	132.47	0.999953	0	225.23	2.39149	2.14294	5.247	4.4166	7.96734	9.34002	858540	91896000	15643000	2172199936	0.433583	0.574629	0.392261	0.563481
177	P60624	P60624	rplX S68	rplX	50S ribosomal protein L24	sp|P60624|RL24_ECOLI Large ribosomal subunit protein uL24 OS=Escherichia coli (strain K12) OX=83333 GN=rplX PE=1 SV=2	1	S	68	NQPGGIVEKEAAIQVSNVAIFNAATGKADRV	EAAIQVS(1)NVAIFNAATGK	EAAIQVSNVAIFNAATGK	1000	1	1.1e-215	190.63	0.999917	0.000124861	82.707	1	1.1e-215	190.63	NaN	1.20889	NaN	2.3116	6.21759	8.04796	0	1650400	555860	111120000	1	0.76672	NaN	NaN	0.11557	0.27939			0.069323	0.18296
179	P61517	P61517	can S15	can	Carbonic anhydrase 2	sp|P61517|CAN_ECOLI Carbonic anhydrase 2 OS=Escherichia coli (strain K12) OX=83333 GN=can PE=1 SV=1	1	S	15	_MKDIDTLISNNALWSKMLVEEDPGFFEKLA	DIDTLIS(0.001)NNALWS(0.999)K	DIDTLISNNALWSK	1013	0.999199	1.71e-06	106.42				0.999199	1.71e-06	106.42	NaN	NaN	NaN	NaN	NaN	NaN	0	0	0	0	1	1	NaN	NaN
182	P68066	P68066	grcA S47	grcA	Autonomous glycyl radical cofactor	sp|P68066|GRCA_ECOLI Autonomous glycyl radical cofactor OS=Escherichia coli (strain K12) OX=83333 GN=grcA PE=1 SV=1	1	S	47	IVAKAGYAEDEVVAVSKLGDIEYREVPVEVK	AGYAEDEVVAVS(1)K	AGYAEDEVVAVSK	1051	1	2.07e-31	107.65				1	2.07e-31	107.65	NaN	0.463518	NaN	1.3789	NaN	7.61767	0	0	8315900	33148000	1	0.931839	NaN	NaN	0.34866	0.3806			0.41736	0.46503
184	P69913	P69913	csrA S59	csrA	Carbon storage regulator	sp|P69913|CSRA_ECOLI Carbon storage regulator OS=Escherichia coli (strain K12) OX=83333 GN=csrA PE=1 SV=1	1	S	59	REEIYQRIQAEKSQQSSY_____________	QRIQAEKSQQS(0.967)S(0.032)Y	QRIQAEKSQQSSY	1078	0.967427	0.0094251	53.981				0.967427	0.0094251	53.981	NaN	1.12261	NaN	2.1774	NaN	7.67582	0	0	12945000	34460000	1	0.785448	NaN	NaN	0.0017977	0.0033994			0	0
185	P69913	P69913	csrA S60	csrA	Carbon storage regulator	sp|P69913|CSRA_ECOLI Carbon storage regulator OS=Escherichia coli (strain K12) OX=83333 GN=csrA PE=1 SV=1	1	S	60	EEIYQRIQAEKSQQSSY______________	QRIQAEKSQQS(0.019)S(0.981)Y	QRIQAEKSQQSSY	1078	0.980526	0.00543991	88.561	0.980526	0.010458	73.022	0.973568	0.00543991	88.561	1.62621	-1.11416	3.087	0.46196	7.37211	7.89782	1836200	21720000	31079000	47957000	0.619279	0.353852	0.0497609	0.136992	0	0	0.00095371	0.0025568	0	0
188	P75800	P75800	yliE S364	yliE	Putative cyclic di-GMP phosphodiesterase YliE	sp|P75800|PDEI_ECOLI Probable cyclic di-GMP phosphodiesterase PdeI OS=Escherichia coli (strain K12) OX=83333 GN=pdeI PE=1 SV=1	2	S	364	IKNSIAEMKDAEIERSNKLLSLISYDQESGF	KDAEIERS(1)NKLLS(1)L	KDAEIERSNKLLSL	1087	1	0.00922683	70.028				1	0.00922683	70.028	NaN	NaN	NaN	NaN	NaN	7.8043	0	0	63723000	0	1	1	NaN	NaN
189	P75800	P75800	yliE S369	yliE	Putative cyclic di-GMP phosphodiesterase YliE	sp|P75800|PDEI_ECOLI Probable cyclic di-GMP phosphodiesterase PdeI OS=Escherichia coli (strain K12) OX=83333 GN=pdeI PE=1 SV=1	2	S	369	AEMKDAEIERSNKLLSLISYDQESGFIKNMA	KDAEIERS(1)NKLLS(1)L	KDAEIERSNKLLSL	1087	1	0.00922683	70.028				1	0.00922683	70.028	NaN	NaN	NaN	NaN	NaN	7.8043	0	0	63723000	0	1	1	NaN	NaN
190	P75884	P75884	gfcB S7	gfcB	Uncharacterized lipoprotein GfcB	sp|P75884|GFCB_ECOLI Uncharacterized lipoprotein GfcB OS=Escherichia coli (strain K12) OX=83333 GN=gfcB PE=1 SV=1	2	S	7	_________MRPLILSIFALFLAGCTHSQQS	ILS(1)IFALFLAGCT(0.5)HS(0.5)QQS(0.001)M	ILSIFALFLAGCTHSQQSM	1098	0.999866	0.0194767	51.013	0.999866	0.0194767	51.013				NaN	NaN	NaN	NaN	8.37813	NaN	238850000	0	0	0	1	1	NaN	NaN
193	P76007	P76007	cvrA S181	cvrA	K(+)/H(+) antiporter NhaP2	sp|P76007|NHAP2_ECOLI K(+)/H(+) antiporter NhaP2 OS=Escherichia coli (strain K12) OX=83333 GN=cvrA PE=1 SV=2	2	S	181	VFLTITLIAMIQHHESNISWMFIVDILQQFG	IQHHES(1)NIS(1)WMFIVDILQQF	IQHHESNISWMFIVDILQQF	1104	1	0.0174027	42.633	1	0.0174027	42.633				NaN	NaN	NaN	NaN	7.86399	NaN	73112000	0	0	0	1	1	NaN	NaN
194	P76007	P76007	cvrA S184	cvrA	K(+)/H(+) antiporter NhaP2	sp|P76007|NHAP2_ECOLI K(+)/H(+) antiporter NhaP2 OS=Escherichia coli (strain K12) OX=83333 GN=cvrA PE=1 SV=2	2	S	184	TITLIAMIQHHESNISWMFIVDILQQFGLGI	IQHHES(1)NIS(1)WMFIVDILQQF	IQHHESNISWMFIVDILQQF	1104	1	0.0174027	42.633	1	0.0174027	42.633				NaN	NaN	NaN	NaN	7.86399	NaN	73112000	0	0	0	1	1	NaN	NaN
196	P76186	P76186	ydhK S253	ydhK	Uncharacterized transporter YdhK	sp|P76186|YDHK_ECOLI Uncharacterized transporter YdhK OS=Escherichia coli (strain K12) OX=83333 GN=ydhK PE=3 SV=1	3	S	253	NARLNALLHQQLRMTSVISSLRRMLLNWPSP	HQQLRMT(0.75)S(0.75)VIS(0.75)S(0.75)LRRML	HQQLRMTSVISSLRRML	1116	0.75	0.00376898	55.401				0.75	0.00376898	55.401	NaN	-0.0455207	NaN	0.96894	NaN	8.2259	0	0	84115000	84115000	1	0.880369	NaN	NaN
197	P76186	P76186	ydhK S256	ydhK	Uncharacterized transporter YdhK	sp|P76186|YDHK_ECOLI Uncharacterized transporter YdhK OS=Escherichia coli (strain K12) OX=83333 GN=ydhK PE=3 SV=1	3	S	256	LNALLHQQLRMTSVISSLRRMLLNWPSPPGA	HQQLRMT(0.75)S(0.75)VIS(0.75)S(0.75)LRRML	HQQLRMTSVISSLRRML	1116	0.75	0.00376898	55.401				0.75	0.00376898	55.401	NaN	-0.0455207	NaN	0.96894	NaN	8.2259	0	0	84115000	84115000	1	0.880369	NaN	NaN
198	P76186	P76186	ydhK S257	ydhK	Uncharacterized transporter YdhK	sp|P76186|YDHK_ECOLI Uncharacterized transporter YdhK OS=Escherichia coli (strain K12) OX=83333 GN=ydhK PE=3 SV=1	3	S	257	NALLHQQLRMTSVISSLRRMLLNWPSPPGAT	HQQLRMT(0.75)S(0.75)VIS(0.75)S(0.75)LRRML	HQQLRMTSVISSLRRML	1116	0.75	0.00376898	55.401				0.75	0.00376898	55.401	NaN	-0.0455207	NaN	0.96894	NaN	8.2259	0	0	84115000	84115000	1	0.880369	NaN	NaN
[truncated: 239 more rows]

## Sheet: C
Protein groups - hipAkp overexpression in Klebsiella pneumoniae (Fig 3, 5 and S3)
Dimethyl labeling description
Experiment	L (light)	M (medium)	H (heavy)
Kpn Exp 2.1	WT Kpn + empty vector	WT Kpn + hipAkp induced	∆hipA Kpn + hipAkp induced
[truncated: 1,753 more rows]
[truncated: 18 more columns]

## Sheet: D
Phosphorylation sites - hipAkp overexpression in K. pneumoniae (Fig 3, 5 and S3)
[truncated: 751 more rows]
[truncated: 33 more columns]

[truncated: 7 more sheets: E, F, G, H, I, J, K]
